# Supplementary material for: CoA synthase regulates mitotic fidelity via CBP-mediated acetylation
Source: Nat Commun. 2018 Mar 12;9:1039. doi: 10.1038/s41467-018-03422-6 (PMC5847545; doi:10.1038/s41467-018-03422-6)
Supplement: Supplementary file 6 — Supplementary Data 1 [file 41467_2018_3422_MOESM6_ESM.xlsx]

## Sheet: Sheet1
Monoisotopic m/z	Charge from Search Result	Peak Centroid Time	Modified Peptide Sequence	Max Ion Score	Primary Protein Name	Protein Description	Gene	Max Protein Score	Intensity [NC1_1]	Intensity [NC1_2]	Intensity [NC2_1]	Intensity [NC2_2]	Intensity [NC3_1]	Intensity [NC3_2]	Intensity [CoASY1_1]	Intensity [CoASY1_2]	Intensity [CoASY2_1]	Intensity [CoASY2_2]	Intensity [CoASY3_1]	Intensity [CoASY3_2]	Fold Change (WT v CoASY)	Avg Within-Group CV	T-Test P-value (FDR)	-log10 P-value
913.135	3	76.917	LIC[160.0307]C[160.0307]DILDVLDK[170.1055]HLIPAANTGESK	84.08	1433E_HUMAN	14-3-3 protein epsilon OS=Homo sapiens GN=YWHAE PE=1 SV=1	YWHAE	87	17001706	11224380	28784130	27047634	26421620	23652160	13013792	2.74637e+06	11812601	12409553	10255789	7573567	2.32015	35.5288	0.031	1.50864
573.794	2	31.366	MDK[170.1055]NELVQK	22.41	1433Z_HUMAN	14-3-3 protein zeta/delta OS=Homo sapiens GN=YWHAZ PE=1 SV=1	YWHAZ	185	44545400	56862684	30912862	17654832	21734700	26148444	22305430	17882644	23169194	27110284	673026	2481423	2.11338	58.764	0.168	0.774691
1107.59	2	75.6	AVGPEITK[170.1055]TDLVPAFQNLMK	70.8	2AAA_HUMAN	Serine/threonine-protein phosphatase 2A 65 kDa regulatory subunit A alpha isoform OS=Homo sapiens GN=PPP2R1A PE=1 SV=4	PPP2R1A	175	9356495	9810449	11048203	10785993	10854023	10766128	4822014	5131501	2.22027e+06	4.97862e+06	1.50213e+06	2.04152e+06	3.02576	27.8214	0.009	2.04576
526.938	3	51.835	TVSK[170.1055]VDDFLANEAK	30.51	6PGD_HUMAN	6-phosphogluconate dehydrogenase, decarboxylating OS=Homo sapiens GN=PGD PE=1 SV=3	PGD	175	14921605	15706827	13860975	16748127	10076100	9773984	34417784	24444688	24439578	24589238	31729860	26674438	-2.05081	18.6657	0.001	3
974.179	3	61.291	KAEAQIAAKN[115.0269]LDK[170.1055]EYLPIGGLAEFC[160.0307]K	64.88	AATM_HUMAN	Aspartate aminotransferase, mitochondrial OS=Homo sapiens GN=GOT2 PE=1 SV=2	GOT2	109	154723984	142345904	153531936	151746448	130598400	120262200	55591616	40670096	76917264	81059456	88502048	85005504	1.99466	18.2439	0.006	2.22185
821.753	3	56.063	MNLGVGAYRDDNGK[170.1055]PYVLPSVR	34.36	AATM_HUMAN	Aspartate aminotransferase, mitochondrial OS=Homo sapiens GN=GOT2 PE=1 SV=2	GOT2	45	4.93056e+06	5777590	7.47466e+06	7512190	3.7604e+06	4368007	1.34226e+06	836940	3833421	2.84045e+06	3361238	1501362	2.46604	40.7733	0.02	1.69897
699.037	3	52.413	TQAIVC[160.0307]QQLDLTHLK[170.1055]ER	23.61	ABCE1_HUMAN	ATP-binding cassette sub-family E member 1 OS=Homo sapiens GN=ABCE1 PE=1 SV=1	ABCE1		8945306	8552064	7.95501e+06	8555574	7.36055e+06	7550112	6.35936e+06	2740423	8458455	7778750	8708765	6.89168e+06	1.19496	19.9248	0.321	0.493495
673.004	3	59.888	ALAIEEFC[160.0307]K[170.1055]SLGHAC[160.0307]IR	23.24	ABHDA_HUMAN	Abhydrolase domain-containing protein 10, mitochondrial OS=Homo sapiens GN=ABHD10 PE=1 SV=1	ABHD10		2.82964e+06	2.92159e+06	1.62706e+06	2.07943e+06	1.0073e+06	2.50637e+06	3.0693e+06	2.99946e+06	2.84319e+06	4.13245e+06	4.58206e+06	2.33088e+06	-1.53857	30.0044	0.086	1.0655
651.827	2	55.652	AK[170.1055]WDAWNELK	42.25	ACBP_HUMAN	Acyl-CoA-binding protein OS=Homo sapiens GN=DBI PE=1 SV=2	DBI	108	318839072	323991712	366624480	343998624	333635616	321267072	457705216	515678688	585028736	537548928	780133888	649375040	-1.7554	12.4517	0.003	2.52288
559.28577, 838.42444	2, 3	50.247	AK[170.1055]WDAWNELKGTSK	55.72, 83.19	ACBP_HUMAN	Acyl-CoA-binding protein OS=Homo sapiens GN=DBI PE=1 SV=2	DBI	83, 99	85977904	79927056	90851496	88552672	85194960	85312704	72858536	56893244	96795728	89279432	86833952	83538448	1.06092	10.8977	0.482	0.316953
563.277	4	49.23	AK[170.1055]WDAWNELKGTSKEDAMK	47.78	ACBP_HUMAN	Acyl-CoA-binding protein OS=Homo sapiens GN=DBI PE=1 SV=2	DBI	99	46352496	40665588	47847440	44218408	38901156	45051676	21251550	11884728	44825608	37625560	30104842	25884328	1.53306	24.4065	0.091	1.04096
667.32	3	55.886	TK[170.1055]PSDEEMLFIYGHYK	48.67	ACBP_HUMAN	Acyl-CoA-binding protein OS=Homo sapiens GN=DBI PE=1 SV=2	DBI	108	36963284	34595864	36157252	35846980	35584024	39735668	25734368	21031818	43898972	39141852	47832848	44883184	-1.01663	17.3621	0.884	0.0535477
934.966	2	73.838	AFDSGIIPMEFVNKMK[170.1055]	20.33	ACLY_HUMAN	ATP-citrate synthase OS=Homo sapiens GN=ACLY PE=1 SV=3	ACLY	468	2.02969e+06	2.49469e+06	2.19308e+06	2017144	1166102	353598	937073	1.25848e+06	898163	787024	112280	162514	2.46763	56.4022	0.123	0.910095
597.315	3	78.732	EILIPVFK[170.1055]NMADAMR	50.97	ACLY_HUMAN	ATP-citrate synthase OS=Homo sapiens GN=ACLY PE=1 SV=3	ACLY	232	10315015	10058184	13963094	17394270	8967335	9062074	4.87051e+06	2.5424e+06	4490222	6745679	1.45039e+06	1.99016e+06	3.15808	42.0252	0.008	2.09691
1052.02	2	73.672	MFSK[170.1055]AFDSGIIPMEFVNK	59.55	ACLY_HUMAN	ATP-citrate synthase OS=Homo sapiens GN=ACLY PE=1 SV=3	ACLY	411	2.15694e+06	2115407	2146843	1335902	359679	818326	540762	512385	916893	1.95708e+06	376681	233913	1.96863	67.8144	0.173	0.761954
696.877	2	40.229	EK[170.1055]YLTVQNTVR	41.07	ACOT9_HUMAN	Acyl-coenzyme A thioesterase 9, mitochondrial OS=Homo sapiens GN=ACOT9 PE=1 SV=2	ACOT9	80	5483325	6522313	6185847	5.3524e+06	3584847	2.31824e+06	9064389	7349714	8874629	5932306	6558177	8.26645e+06	-1.56368	24.8663	0.06	1.22185
828.753	3	74.407	EVPLVFPK[170.1055]TYGESMLYLDGQR	70.67	ACOT9_HUMAN	Acyl-coenzyme A thioesterase 9, mitochondrial OS=Homo sapiens GN=ACOT9 PE=1 SV=2	ACOT9	88	6217761	7.67199e+06	8667886	7.3867e+06	4555422	8599699	5882126	2.0472e+06	3.53418e+06	8862568	1.46906e+06	5.81597e+06	1.56095	41.1763	0.15	0.823909
527.929	3	39.809	FLMK[170.1055]SYDQVHSGK	33.57	ACOX1_HUMAN	Peroxisomal acyl-coenzyme A oxidase 1 OS=Homo sapiens GN=ACOX1 PE=1 SV=3	ACOX1	36	13599449	11834226	11825391	13368757	13026361	8617897	12663619	10774411	16690503	19641578	14126400	13911164	-1.21496	18.3278	0.191	0.718967
698.82	2	26.542	DSYVGDEAQSK[170.1055]R	48.45	ACTB_HUMAN	Actin, cytoplasmic 1 OS=Homo sapiens GN=ACTB PE=1 SV=1	ACTB	261	3938168	3.09819e+06	3340984	3.04364e+06	2.99043e+06	4184658	5719303	0	3.05056e+06	5751345	3672565	4866765	-1.11966	35.6783	0.58	0.236572
803.697	3	36.932	HQGVM[147.0354]VGMGQK[170.1055]DSYVGDEAQSK	45.34	ACTB_HUMAN	Actin, cytoplasmic 1 OS=Homo sapiens GN=ACTB PE=1 SV=1	ACTB	512	1837060	1.87566e+06	856650	772502	321865	878587	3492875	1.94184e+06	606079	2.63078e+06	575635	222391	-1.44744	70.525	0.843	0.0741724
803.697	3	34.341	HQGVMVGM[147.0354]GQK[170.1055]DSYVGDEAQSK	45.02	ACTB_HUMAN	Actin, cytoplasmic 1 OS=Homo sapiens GN=ACTB PE=1 SV=1	ACTB	512	1.00243e+06	826039	86940.9	216334	0	0	2.29505e+06	542359	1.06092e+06	1.12905e+06	105250	0	-2.40771	111.909	0.422	0.374688
638.05164, 850.3996	3, 4	38.163	HQGVMVGMGQK[170.1055]DSYVGDEAQSKR	117.86, 76.77	ACTB_HUMAN	Actin, cytoplasmic 1 OS=Homo sapiens GN=ACTB PE=1 SV=1	ACTB	249, 678	57479908	53708648	34824152	40186364	27355862	27934074	27501990	17480894	69722784	54430380	31264282	29043010	1.0525	41.6684	0.697	0.156767
495.261	2	22.879	EALEK[170.1055]TEK	32.13	ACTN4_HUMAN	Alpha-actinin-4 OS=Homo sapiens GN=ACTN4 PE=1 SV=2	ACTN4	208	5179508	4.96433e+06	5.11308e+06	4806345	4.01225e+06	3.80643e+06	6974609	7.17054e+06	6639861	6.987e+06	5697873	6.44185e+06	-1.43145	10.3742	0.002	2.69897
892.457	3	80.333	KDDPVTNLNNAFEVAEK[170.1055]YLDIPK	54.45	ACTN4_HUMAN	Alpha-actinin-4 OS=Homo sapiens GN=ACTN4 PE=1 SV=2	ACTN4	990	4.56396e+06	545123	12225566	11759222	9691071	10734602	4.33914e+06	132800	4.38344e+06	3.96071e+06	1.80868e+06	2.33671e+06	2.91953	58.4795	0.236	0.627088
802.74756, 1203.6178	2, 3	57.94	LSGSNPYTTVTPQIIN[115.0269]SK[170.1055]WEK	33.38, 51.17	ACTN4_HUMAN	Alpha-actinin-4 OS=Homo sapiens GN=ACTN4 PE=1 SV=2	ACTN4	613, 990	712039296	703988096	694502400	695260672	673837248	687894528	739308736	794502976	854102976	768276608	851992576	703784064	-1.13064	4.80235	0.029	1.5376
842.693	4	78.139	SIVDYK[170.1055]PN[115.0269]LDLLEQQHQLIQEALIFDNK	23.6	ACTN4_HUMAN	Alpha-actinin-4 OS=Homo sapiens GN=ACTN4 PE=1 SV=2	ACTN4	979	2.9794e+06	429542	9770820	15838371	7.66624e+06	16660858	1.67601e+06	246635	5.6341e+06	8499786	3.0792e+06	4523550	2.25473	74.4921	0.435	0.361511
1123.26	3	78.148	SIVDYK[170.1055]PNLDLLEQQ[129.0426]HQLIQEALIFDNK	73.14	ACTN4_HUMAN	Alpha-actinin-4 OS=Homo sapiens GN=ACTN4 PE=1 SV=2	ACTN4	548	8471297	944991	33167112	30359942	32666118	42280680	4443134	423303	15932838	20769532	17321052	15638334	1.98435	65.1608	0.513	0.289883
505.311	2	32.433	VQQLVPK[170.1055]R	31.09	ACTN4_HUMAN	Alpha-actinin-4 OS=Homo sapiens GN=ACTN4 PE=1 SV=2	ACTN4	374	2297294	3164786	2.47463e+06	1026794	3210398	1.92132e+06	5031024	3.33869e+06	5285186	7370682	5236095	6161007	-2.30026	29.7763	0.009	2.04576
648.869	2	49.749	WEK[170.1055]VQQLVPK	49.38	ACTN4_HUMAN	Alpha-actinin-4 OS=Homo sapiens GN=ACTN4 PE=1 SV=2	ACTN4	1140	41107736	41155052	37816724	42625796	35252516	34790552	50157092	61104068	45946520	49433564	49054204	41327820	-1.27616	10.8988	0.014	1.85387
876.783	3	72.332	GILTLK[170.1055]YPIEHGIITNWDDMEK	38.69	ACTS_HUMAN	Actin, alpha skeletal muscle OS=Homo sapiens GN=ACTA1 PE=1 SV=1	ACTA1	371	22496884	12270912	58640624	59849204	32286520	37793940	19564490	1872783	32039876	29515148	9692027	17019060	2.03584	57.1922	0.179	0.747147
929.822	3	81.414	KYSVWIGGSILASLSTFQ[129.0426]QMWITK[170.1055]	23.52	ACTS_HUMAN	Actin, alpha skeletal muscle OS=Homo sapiens GN=ACTA1 PE=1 SV=1	ACTA1	297	4582810	3300570	29346052	8.16953e+06	23413414	26521522	577188	305805	10461462	5987834	81012264	68311328	-1.74813	103.266	0.637	0.195861
929.821	3	80.983	KYSVWIGGSILASLSTFQQ[129.0426]MWITK[170.1055]	20.19	ACTS_HUMAN	Actin, alpha skeletal muscle OS=Homo sapiens GN=ACTA1 PE=1 SV=1	ACTA1	235	5368977	3.9253e+06	28379406	11025324	32315516	27408178	1.75247e+06	575785	12110588	6.66022e+06	75087552	72345944	-1.5544	98.5114	0.693	0.159267
1315.95	3	68.197	ASLNPSDTPPSVVNEDFLHDLK[170.1055]ETNISYSQEADDR	20.86	ADAS_HUMAN	Alkyldihydroxyacetonephosphate synthase, peroxisomal OS=Homo sapiens GN=AGPS PE=1 SV=1	AGPS		2.33601e+06	2.07194e+06	5.02826e+06	3.63161e+06	4.07867e+06	3823023	1.28457e+06	54684.2	835939	1.72488e+06	0	0	5.37669	73.3941	0.049	1.3098
836.446	3	61.837	SRPVDPSVPFDSK[170.1055]LGVIPNVEGR	49.62	ADRO_HUMAN	NADPH:adrenodoxin oxidoreductase, mitochondrial OS=Homo sapiens GN=FDXR PE=1 SV=3	FDXR	50	14237706	13004362	14504972	9178112	8888581	9009875	6.68953e+06	5.30454e+06	5819120	7533813	3.01621e+06	1.84303e+06	2.27846	33.6178	0.021	1.67778
404.263	2	49.762	RLLHVK[170.1055]	20.6	ADSV_HUMAN	Adseverin OS=Homo sapiens GN=SCIN PE=1 SV=4	SCIN	37	5691939	4787602	5766696	5.25539e+06	6.53923e+06	5975316	12033263	11821728	15460094	14752770	14035775	12961123	-2.38312	10.7831	5.386e-06	5.26873
667.3316, 1000.49493	2, 3	66.273	AAYFGIYDTAK[170.1055]GMLPDPK	118.49, 71.48	ADT2_HUMAN	ADP/ATP translocase 2 OS=Homo sapiens GN=SLC25A5 PE=1 SV=6	SLC25A5	159, 304	133716720	117266144	147371600	162509696	116557360	131122864	110672504	95263136	143608208	136710048	125235776	133521136	1.08528	13.8934	0.412	0.385103
570.317	3	46.266	DKYK[170.1055]QIFLGGVDKR	35.15	ADT2_HUMAN	ADP/ATP translocase 2 OS=Homo sapiens GN=SLC25A5 PE=1 SV=6	SLC25A5	112	18145264	17704138	20230930	21935874	15568560	14923801	14867780	235529664	23217108	23645444	22279456	18593682	-3.11619	85.3435	0.344	0.463442
587.832	2	46.647	QIFLGGVDK[170.1055]R	38.13	ADT2_HUMAN	ADP/ATP translocase 2 OS=Homo sapiens GN=SLC25A5 PE=1 SV=6	SLC25A5	112	8235841	6862330	11188570	12266062	6.95338e+06	5569281	19170546	19124178	16554367	13802074	19199936	18119400	-2.07478	21.6589	0.004	2.39794
662.661	3	63.03	AAYFGVYDTAK[170.1055]GMLPDPK	99.33	ADT3_HUMAN	ADP/ATP translocase 3 OS=Homo sapiens GN=SLC25A6 PE=1 SV=4	SLC25A6	262	23540772	28118768	28964214	28768212	16220678	21736808	31078544	29110360	28860356	30018852	34169720	34520464	-1.27424	14.2956	0.076	1.11919
625.328, 937.48816	2, 3	58.597	QIFLGGVDK[170.1055]HTQFWR	105.87, 60.57	ADT3_HUMAN	ADP/ATP translocase 3 OS=Homo sapiens GN=SLC25A6 PE=1 SV=4	SLC25A6	262, 278	61771148	49011840	73213880	67956456	68743224	57082056	59997092	55040600	120894720	106239064	116766512	87558448	-1.44661	22.6847	0.119	0.924453
675.015	3	62.942	YFPTQALNFAFK[170.1055]DKYK	61.26	ADT3_HUMAN	ADP/ATP translocase 3 OS=Homo sapiens GN=SLC25A6 PE=1 SV=4	SLC25A6	187	69579280	67422160	110402496	101334184	72334984	83358200	70792632	60131332	87322304	71626848	99695608	89571200	1.05278	19.908	0.73	0.136677
668.343	2	36.135	MAFK[170.1055]EPKPMSK	28.77	AF9_HUMAN	Protein AF-9 OS=Homo sapiens GN=MLLT3 PE=1 SV=2	MLLT3		10531893	10513857	15950026	14669436	11677972	12730317	31547140	33247224	46876864	37808436	30023516	31544246	-2.77426	17.8124	3.2e-05	4.49485
840.072	3	33.345	HGGSHQSSK[170.1055]WTPVGPAPSTSQSQK	30.87	AFF4_HUMAN	AF4/FMR2 family member 4 OS=Homo sapiens GN=AFF4 PE=1 SV=1	AFF4		823572	1486363	732263	295322	113479	318481	880066	150880	6.39421e+06	5691451	727211	702400	-3.85895	98.1174	0.302	0.519993
1038.51	2	63.699	FSMPGFK[170.1055]GEGPDVDVNLPK	39.69	AHNK_HUMAN	Neuroblast differentiation-associated protein AHNAK OS=Homo sapiens GN=AHNAK PE=1 SV=2	AHNAK	57	446066	1.03804e+06	1.67112e+06	2.17111e+06	359202	3.6324e+06	3.69866e+06	2643544	1.7827e+06	2.2038e+06	1.22143e+06	2.23989e+06	-1.47994	58.0348	0.232	0.634512
681.345	3	61.204	ISMPGFK[170.1055]GEGPDVDVNLPK	38.74	AHNK_HUMAN	Neuroblast differentiation-associated protein AHNAK OS=Homo sapiens GN=AHNAK PE=1 SV=2	AHNAK	248	1.86236e+06	3.61846e+06	2.39129e+06	2.39284e+06	2.2534e+06	783388	5.89308e+06	7434490	4.35942e+06	4594608	2.12538e+06	3717610	-2.11435	40.1376	0.043	1.36653
686.017	3	61.673	ISMPGFK[170.1055]GEGPEVDVNLPK	28.55	AHNK_HUMAN	Neuroblast differentiation-associated protein AHNAK OS=Homo sapiens GN=AHNAK PE=1 SV=2	AHNAK	248	3.15475e+06	3.04143e+06	8.1387e+06	8357633	4474827	5.06922e+06	15152758	13626504	13206322	10741505	8713426	5890009	-2.08864	37.3995	0.022	1.65758
695.856	2	36.868	SK[170.1055]FANLNEQAAR	67.08	AINX_HUMAN	Alpha-internexin OS=Homo sapiens GN=INA PE=1 SV=2	INA	70	12092698	10416071	15711804	14443155	14922650	18574588	31982456	43073020	38714444	39933916	39526652	42714068	-2.73842	15.0161	0.0001342	3.87225
621.3502, 828.13135	3, 4	64.541	ALGVSNFSHFQIEK[170.1055]LLNKPGLK	48.63, 67.61	AK1BA_HUMAN	Aldo-keto reductase family 1 member B10 OS=Homo sapiens GN=AKR1B10 PE=1 SV=1	AKR1B10	288	114661544	78099072	180754592	173718384	139974880	133162976	49699124	18610742	106087664	82618448	73374440	58566092	2.10916	37.0576	0.043	1.36653
1093.56	3	63.724	GITVTAYSPLGSPDRPWAK[170.1055]PEDPSLLEDPK	24.34	AK1BA_HUMAN	Aldo-keto reductase family 1 member B10 OS=Homo sapiens GN=AKR1B10 PE=1 SV=1	AKR1B10	347	11345815	10586144	11201809	9985992	6.36278e+06	10890290	4723687	2.61229e+06	6.02621e+06	7191225	5.42824e+06	3.51937e+06	2.04647	26.3181	0.009	2.04576
859.054	3	45.115	HIDC[160.0307]AYVYQNEHEVGEAIQ[129.0426]EK[170.1055]	61.14	AK1BA_HUMAN	Aldo-keto reductase family 1 member B10 OS=Homo sapiens GN=AKR1B10 PE=1 SV=1	AKR1B10	266	27391554	25483534	20809406	19468564	28775496	20550270	17483030	11439174	23592472	23677368	31180672	24227926	1.08266	23.6988	0.562	0.250264
407.755	2	26.927	IK[170.1055]EIAAK	21.06	AK1BA_HUMAN	Aldo-keto reductase family 1 member B10 OS=Homo sapiens GN=AKR1B10 PE=1 SV=1	AKR1B10	244	2.02559e+06	2.9942e+06	1.77088e+06	1295066	1583549	3.31737e+06	3621305	1.58853e+06	2695560	5468072	4237111	3874574	-1.6544	37.284	0.112	0.950782
639.795	2	40.211	SGDDLFPK[170.1055]DDK	25.06	AK1BA_HUMAN	Aldo-keto reductase family 1 member B10 OS=Homo sapiens GN=AKR1B10 PE=1 SV=1	AKR1B10	257	4520490	3975936	4905671	4.32269e+06	2.23505e+06	2503037	6749444	2.75739e+06	5.60356e+06	5388350	3.77144e+06	4.47959e+06	-1.27988	29.6703	0.302	0.519993
625.973	3	40.713	SGDDLFPK[170.1055]DDKGNAIGGK	51.54	AK1BA_HUMAN	Aldo-keto reductase family 1 member B10 OS=Homo sapiens GN=AKR1B10 PE=1 SV=1	AKR1B10	283	34152316	36748588	27342484	26608434	15080289	11505249	34822500	35836272	37717548	28795138	22372572	23520164	-1.20884	30.8022	0.355	0.449772
380.234	2	29.955	TLK[170.1055]DLK	25.01	AK1BA_HUMAN	Aldo-keto reductase family 1 member B10 OS=Homo sapiens GN=AKR1B10 PE=1 SV=1	AKR1B10	244	23914970	26475098	25941918	15906341	23060512	23410966	28227898	26899120	34158416	33577488	30633354	31922404	-1.33674	12.898	0.023	1.63827
827.15674, 1102.5399	3, 4	45.57	YKPVTNQVEC[160.0307]HPYLTQEK[170.1055]LIQYC[160.0307]HSK	60.92, 76.46	AK1BA_HUMAN	Aldo-keto reductase family 1 member B10 OS=Homo sapiens GN=AKR1B10 PE=1 SV=1	AKR1B10	288, 430	181585840	152805984	148507792	122507504	144613680	133146616	28286648	17354346	113078704	104587120	60497656	44631772	2.39707	39.1157	0.037	1.4318
921.142	3	80.167	EEPWVDPNSPVLLEDPVLC[160.0307]ALAK[170.1055]K	63.41	AK1C1_HUMAN	Aldo-keto reductase family 1 member C1 OS=Homo sapiens GN=AKR1C1 PE=1 SV=1	AKR1C1	311	85726784	79608920	157842640	164536816	124997088	114145520	77857840	60302696	74587928	69417112	65306752	68435464	1.74764	19.1683	0.019	1.72125
878.769	3	59.339	LN[115.0269]DGHFM[147.0354]PVLGFGTYAPAEVPKSK[170.1055]	27.42	AK1C1_HUMAN	Aldo-keto reductase family 1 member C1 OS=Homo sapiens GN=AKR1C1 PE=1 SV=1	AKR1C1	165	36681904	27557136	53334480	52950116	60373664	61204888	28308820	26544530	43054932	42891612	48252296	43760048	1.25467	25.6142	0.316	0.500313
878.44	3	59.292	LNDGHFM[147.0354]PVLGFGTYAPAEVPKSK[170.1055]	32.22	AK1C1_HUMAN	Aldo-keto reductase family 1 member C1 OS=Homo sapiens GN=AKR1C1 PE=1 SV=1	AKR1C1	244	9643068	9801151	9488553	10067860	8546863	8052220	13923078	21146384	12334218	12882297	5048219	6123349	-1.28521	28.8126	0.615	0.211125
873.108	3	64.849	LNDGHFMPVLGFGTYAPAEVPK[170.1055]SK	95.55	AK1C1_HUMAN	Aldo-keto reductase family 1 member C1 OS=Homo sapiens GN=AKR1C1 PE=1 SV=1	AKR1C1	308	380840192	393565312	442253760	447480096	352947520	341936960	300970848	316049728	452830976	464884224	372226176	316637920	1.0609	15.4184	0.539	0.268411
655.083	4	64.849	LNDGHFMPVLGFGTYAPAEVPKSK[170.1055]	24.88	AK1C2_HUMAN	Aldo-keto reductase family 1 member C2 OS=Homo sapiens GN=AKR1C2 PE=1 SV=3	AKR1C2	195	17970524	17134774	15046541	16889496	14739700	6.48694e+06	11995605	11561874	18833302	20129902	16664603	8008029	1.01233	30.6376	0.969	0.0136762
1168.24	3	71.123	AQ[129.0426]LDYVDLYLIHSPMSLK[170.1055]PGEELSPTDENGK	35.68	AK1C3_HUMAN	Aldo-keto reductase family 1 member C3 OS=Homo sapiens GN=AKR1C3 PE=1 SV=3	AKR1C3	615	6212303	2.49674e+06	16504591	17933924	4226185	7250976	1.49844e+06	74776.5	8.2765e+06	6316209	3.18268e+06	3456800	2.39525	75.6792	0.213	0.67162
1203.64	2	77.886	WVDPNSPVLLEDPVLC[160.0307]ALAK[170.1055]K	95.05	AK1C3_HUMAN	Aldo-keto reductase family 1 member C3 OS=Homo sapiens GN=AKR1C3 PE=1 SV=3	AKR1C3	582	3385631	2761373	6820957	6.2959e+06	3.61121e+06	6079889	2.01378e+06	1.11109e+06	1.08056e+06	1.9998e+06	293941	426206	4.18099	50.2737	0.01	2
802.762	3	77.892	WVDPNSPVLLEDPVLC[160.0307]ALAKK[170.1055]	78	AK1C3_HUMAN	Aldo-keto reductase family 1 member C3 OS=Homo sapiens GN=AKR1C3 PE=1 SV=3	AKR1C3	348	91519832	88241744	137067536	154627216	101430448	123853168	89172712	74313504	57849808	70130128	64602600	79588480	1.59928	19.152	0.01	2
415.77	2	49.422	LSK[170.1055]SIIK	21.9	AKA11_HUMAN	A-kinase anchor protein 11 OS=Homo sapiens GN=AKAP11 PE=1 SV=1	AKAP11	34	19492630	21053970	19225200	22252050	14984658	19195708	24627776	18745092	27954072	25149956	17271636	16258287	-1.11878	17.558	0.469	0.328827
646.337	2	53.563	EGVTPWASFKK[170.1055]	48.07	AKA12_HUMAN	A-kinase anchor protein 12 OS=Homo sapiens GN=AKAP12 PE=1 SV=3	AKAP12	48	21333396	24876382	31850048	26075558	21039488	22845522	41788688	40449544	26906636	30402178	31687240	32395324	-1.37569	16.8448	0.02	1.69897
868.458	2	71.074	EEIFGPVQQIMK[170.1055]FK	77.55	AL1A1_HUMAN	Retinal dehydrogenase 1 OS=Homo sapiens GN=ALDH1A1 PE=1 SV=2	ALDH1A1	1045	8755152	8386070	8793933	8733380	6303699	3331665	6446392	4759724	6.73326e+06	5.566e+06	2.39532e+06	2.86191e+06	1.54033	33.9125	0.147	0.832683
801.372	2	39.145	EGAK[170.1055]LEC[160.0307]GGGPWGNK	36.7	AL1A1_HUMAN	Retinal dehydrogenase 1 OS=Homo sapiens GN=ALDH1A1 PE=1 SV=2	ALDH1A1	1004	3.52985e+06	4080568	3.13313e+06	3.51115e+06	2.80908e+06	2.81783e+06	2.0422e+06	1.58136e+06	5058261	4325079	2.06592e+06	2776394	1.11386	30.993	0.458	0.339135
553.808	2	51.307	FK[170.1055]SLDDVIK	52.67	AL1A1_HUMAN	Retinal dehydrogenase 1 OS=Homo sapiens GN=ALDH1A1 PE=1 SV=2	ALDH1A1	506	64417380	78429056	68625872	74125912	60453820	63731424	84411352	107148264	72851400	88143576	91377744	104126272	-1.33743	11.9918	0.01	2
421.575	3	46.334	FK[170.1055]SLDDVIKR	67.23	AL1A1_HUMAN	Retinal dehydrogenase 1 OS=Homo sapiens GN=ALDH1A1 PE=1 SV=2	ALDH1A1	135	95613400	96957776	92279936	82007848	85776656	79379592	91523032	104423104	91864160	93567016	84948104	82985296	-1.03251	8.27248	0.582	0.235077
989.778	3	61.988	FPVFNPATEEELC[160.0307]Q[129.0426]VEEGDK[170.1055]EDVDK	23.58	AL1A1_HUMAN	Retinal dehydrogenase 1 OS=Homo sapiens GN=ALDH1A1 PE=1 SV=2	ALDH1A1	611	6514963	6232239	6507262	4559522	5207463	5264699	3.27532e+06	5279778	2.02837e+06	1.7123e+06	1.3814e+06	2.57454e+06	2.10969	33.4641	0.019	1.72125
683.71	3	66.095	IAKEEIFGPVQQ[129.0426]IMK[170.1055]FK	22.66	AL1A1_HUMAN	Retinal dehydrogenase 1 OS=Homo sapiens GN=ALDH1A1 PE=1 SV=2	ALDH1A1	319	118316320	107262160	172640608	151108096	148962640	124058888	53914812	41005972	83709320	76881488	85069096	78015208	1.96454	21.8786	0.005	2.30103
683.381	3	66.833	IAKEEIFGPVQQIMK[170.1055]FK	23.16	AL1A1_HUMAN	Retinal dehydrogenase 1 OS=Homo sapiens GN=ALDH1A1 PE=1 SV=2	ALDH1A1	319	12589514	12384213	16615629	16434290	9215028	16541885	4.52348e+06	2.12337e+06	4.57666e+06	5.43988e+06	6342957	2.78575e+06	3.24831	29.4318	0.002	2.69897
849.158	4	56.603	KFPVFNPATEEELC[160.0307]Q[129.0426]VEEGDK[170.1055]EDVDKAVK	21.12	AL1A1_HUMAN	Retinal dehydrogenase 1 OS=Homo sapiens GN=ALDH1A1 PE=1 SV=2	ALDH1A1	1045	52632092	41242444	56909108	55585056	64407800	58458032	23504826	20768136	20538576	20654122	31114040	25943670	2.31004	15.8742	8.66e-05	4.06248
1032.48	3	57.042	KFPVFNPATEEELC[160.0307]Q[129.0426]VEEGDKEDVDK[170.1055]	38.59	AL1A1_HUMAN	Retinal dehydrogenase 1 OS=Homo sapiens GN=ALDH1A1 PE=1 SV=2	ALDH1A1	704	180819840	173372720	187900560	181804928	180818528	191788704	95161256	90717960	113822056	116581064	113084656	111764016	1.71027	6.88923	0.0002665	3.5743
848.909, 1131.5435	3, 4	57.09	KFPVFNPATEEELC[160.0307]QVEEGDKEDVDK[170.1055]AVK	73.74, 94.44	AL1A1_HUMAN	Retinal dehydrogenase 1 OS=Homo sapiens GN=ALDH1A1 PE=1 SV=2	ALDH1A1	1045, 724	50180368	44133092	59517904	53638076	54237120	57870576	13402530	8691949	21570064	19478770	18133482	16387298	3.27221	19.4595	0.001	3
494.277	2	39.157	SLDDVIK[170.1055]R	46.81	AL1A1_HUMAN	Retinal dehydrogenase 1 OS=Homo sapiens GN=ALDH1A1 PE=1 SV=2	ALDH1A1	167	23904056	26864462	25617930	27799596	20568972	22300182	28032682	22343338	24548494	26469356	23110160	25969278	-1.02324	9.93621	0.721	0.142065
1242.26	3	72.159	IAWGK[170.1055]FMNSGQTC[160.0307]VAPDYILC[160.0307]DPSIQNQIVEK	49.65	AL3A1_HUMAN	Aldehyde dehydrogenase, dimeric NADP-preferring OS=Homo sapiens GN=ALDH3A1 PE=1 SV=2	ALDH3A1	90	2.6477e+06	1.46344e+06	6.53638e+06	4856721	3.83472e+06	3118264	200725	330857	969861	523506	1.72456e+06	1.21941e+06	4.51954	59.0886	0.01	2
1007.43	2	42.086	SPC[160.0307]YVDK[170.1055]NC[160.0307]DLDVAC[160.0307]R	91.32	AL3A1_HUMAN	Aldehyde dehydrogenase, dimeric NADP-preferring OS=Homo sapiens GN=ALDH3A1 PE=1 SV=2	ALDH3A1	138	3.00646e+06	2.67385e+06	2.01909e+06	2.358e+06	1.05198e+06	381201	1121130	0	1.0682e+06	838063	902291	303286	2.71455	58.3065	0.18	0.744727
596.803	2	42.599	ADEK[170.1055]K[170.1055]FWGK	43.64	ALBU_BOVIN	Serum albumin precursor - Bos taurus	#VALUE!	256	11825748	13294638	17022078	12871100	12195010	11674392	26620452	26672542	13620421	15236005	20651964	18277998	-1.53492	21.3866	0.036	1.4437
661.982, 992.4692	2, 3	48.899	ADLAK[170.1055]YIC[160.0307]DNQDTISSK	111.28, 78.14	ALBU_BOVIN	Serum albumin precursor - Bos taurus	#VALUE!	1710, 758	74376328	68206904	72318680	77990304	70659800	60237740	104983560	88983920	83839320	81428552	97429912	95557888	-1.30306	9.15303	0.003	2.52288
867.978	2	77.479	AEFVEVTK[170.1055]LVTDLTK	112.1	ALBU_BOVIN	Serum albumin precursor - Bos taurus	#VALUE!	1336	8813538	11695924	14699342	16257420	14174230	13264720	15960896	8739356	12391133	12151039	17376492	16226918	-1.04994	21.7834	0.809	0.0920515
847.404	3	66.563	AFDEK[170.1055]LFTFHADIC[160.0307]TLPDTEK	80.55	ALBU_BOVIN	Serum albumin precursor - Bos taurus	#VALUE!	1215	69146920	37084712	132117416	125025368	145291248	149786832	53627224	17299412	98144240	77770384	157802192	142310992	1.20385	50.0856	0.558	0.253366
619.303	2	35.937	C[160.0307]ASIQK[170.1055]FGER	62.68	ALBU_BOVIN	Serum albumin precursor - Bos taurus	#VALUE!	758	34473324	48705192	36497856	39106256	35490536	33047974	75532512	82951488	61277200	67692424	71079024	75096480	-1.90756	12.6344	0.0001254	3.9017
657.274	3	41.535	C[160.0307]C[160.0307]AADDK[170.1055]EAC[160.0307]FAVEGPK	40.3	ALBU_BOVIN	Serum albumin precursor - Bos taurus	#VALUE!	682	0	0	237655	371171	165904	0	469727	57932.4	40597.9	62641.8	0	0	1.22798	146.34	0.851	0.0700704
604.755	2	19.49	C[160.0307]C[160.0307]TK[170.1055]PESER	39.26	ALBU_BOVIN	Serum albumin precursor - Bos taurus	#VALUE!	758	54048276	57239976	48448352	48734940	49545188	49809676	73378320	79435856	64699700	79987848	83374976	86297248	-1.51765	8.44503	0.0002986	3.52491
834.068	3	64.922	DAIPENLPPLTADFAEDK[170.1055]DVC[160.0307]K	83.5	ALBU_BOVIN	Serum albumin precursor - Bos taurus	#VALUE!	1336	31284084	28074908	35777760	37202252	24182194	21806888	36702008	21256706	40065828	40555340	48424336	38206696	-1.2629	22.3188	0.233	0.632644
1078.51	3	60.177	DAIPENLPPLTADFAEDKDVC[160.0307]K[170.1055]NYQEAK	61.82	ALBU_BOVIN	Serum albumin precursor - Bos taurus	#VALUE!	1386	62175652	64288972	56043096	54704740	43056088	43645572	67346408	74168296	45444880	51435760	54362572	52853784	-1.06699	17.7441	0.615	0.211125
1264.6	2	63.393	DDSPDLPK[170.1055]LK[170.1055]PDPNTLC[160.0307]DEFK	53.64	ALBU_BOVIN	Serum albumin precursor - Bos taurus	#VALUE!	1356	1.86596e+06	1.25029e+06	1.914e+06	1.79932e+06	1.62306e+06	1054644	3.36125e+06	1.01128e+06	2.01291e+06	1.9166e+06	623606	1.67262e+06	-1.11475	38.0712	0.997	0.00130484
1005.14	3	64.414	DDSPDLPK[170.1055]LK[170.1055]PDPNTLC[160.0307]DEFK[170.1055]ADEK	63.04	ALBU_BOVIN	Serum albumin precursor - Bos taurus	#VALUE!	1386	4423735	4.27667e+06	5.62753e+06	6634828	5099785	2.87786e+06	6284625	758920	5074107	4400372	4.00524e+06	1.71135e+06	1.30159	41.459	0.335	0.474955
991.134	3	60.461	DDSPDLPK[170.1055]LK[170.1055]PDPNTLC[160.0307]DEFKADEK	79.39	ALBU_BOVIN	Serum albumin precursor - Bos taurus	#VALUE!	1710	161757744	164127808	196403840	183933984	165440976	164982672	189050496	174756960	162613280	164826912	142643664	133607856	1.07147	10.4041	0.352	0.453457
1033.83	3	57.719	DDSPDLPK[170.1055]LK[170.1055]PDPNTLC[160.0307]DEFKADEKK	23.63	ALBU_BOVIN	Serum albumin precursor - Bos taurus	#VALUE!	1386	20613874	18233148	27221928	24129322	24033418	25784442	11443473	9299672	16411296	14201859	3529116	5.75791e+06	2.30885	31.498	0.024	1.61979
1047.83	3	61.137	DDSPDLPK[170.1055]LK[170.1055]PDPNTLC[160.0307]DEFKADEKK[170.1055]	51.76	ALBU_BOVIN	Serum albumin precursor - Bos taurus	#VALUE!	1386	8839015	8430058	12849590	10562444	9670620	11034814	8531229	6.04476e+06	6483098	6797216	5.30217e+06	4557338	1.62761	18.7933	0.006	2.22185
977.462	3	54.398	DDSPDLPK[170.1055]LKPDPN[115.0269]TLC[160.0307]DEFKADEK	26.53	ALBU_BOVIN	Serum albumin precursor - Bos taurus	#VALUE!	1710	7.5749e+06	7.34526e+06	7.31995e+06	6981444	5955244	8407141	7.76407e+06	2.61072e+06	11736073	9846887	7.87216e+06	8816823	-1.11616	24.4357	0.941	0.0264104
829.396	3	57.155	DDSPDLPK[170.1055]LKPDPNTLC[160.0307]DEFK	71.13	ALBU_BOVIN	Serum albumin precursor - Bos taurus	#VALUE!	1336	396260128	396171584	423884736	445630496	417104384	446613632	512811200	674313472	539459392	519099392	602957184	561256128	-1.3501	8.06162	0.002	2.69897
1033.83	3	56.045	DDSPDLPK[170.1055]LKPDPNTLC[160.0307]DEFK[170.1055]ADEKK	27.48	ALBU_BOVIN	Serum albumin precursor - Bos taurus	#VALUE!	1710	3.81953e+06	3.40367e+06	1.98577e+06	1.39294e+06	2.98498e+06	2451715	4778157	196957	2130675	2.95564e+06	1.75676e+06	921587	1.25894	54.9642	0.377	0.423659
977.13	3	54.967	DDSPDLPK[170.1055]LKPDPNTLC[160.0307]DEFKADEK	68.18	ALBU_BOVIN	Serum albumin precursor - Bos taurus	#VALUE!	1710	249433776	250589520	210642688	198805952	222005392	247998576	255636096	264420704	242498064	228507056	187105808	198958880	1.00171	11.6503	0.951	0.0218195
1033.83	3	55.751	DDSPDLPK[170.1055]LKPDPNTLC[160.0307]DEFKADEK[170.1055]K	73.82	ALBU_BOVIN	Serum albumin precursor - Bos taurus	#VALUE!	1710	17395024	20275554	19473742	14945001	18153882	15775966	15270800	11847472	13035899	14669311	5062030	7.38583e+06	1.57599	24.1953	0.07	1.1549
1019.83	3	52.581	DDSPDLPK[170.1055]LKPDPNTLC[160.0307]DEFKADEKK	50.17	ALBU_BOVIN	Serum albumin precursor - Bos taurus	#VALUE!	1386	19145390	21250510	15336945	15692990	17732212	18191524	15239563	9989641	15613909	15841869	5.41365e+06	4.63286e+06	1.60868	29.5579	0.096	1.01773
412.542	3	19.459	DTHK[170.1055]SEIAHR	21.43	ALBU_BOVIN	Serum albumin precursor - Bos taurus	#VALUE!	194	1.04454e+06	1.07612e+06	707911	349994	704828	573200	1.32097e+06	859124	1.15437e+06	1.44065e+06	867407	1.24202e+06	-1.5448	29.1821	0.077	1.11351
667.31	2	36.165	EC[160.0307]C[160.0307]DK[170.1055]PLLEK	33.45	ALBU_BOVIN	Serum albumin precursor - Bos taurus	#VALUE!	758	93423392	94483264	122780504	136433792	98552104	102135376	164001280	197643824	110540752	108204352	119761376	126955888	-1.27678	21.0479	0.143	0.844664
810.375	3	50.524	EC[160.0307]C[160.0307]DK[170.1055]PLLEK[170.1055]SHC[160.0307]IAEVEK	57.86	ALBU_BOVIN	Serum albumin precursor - Bos taurus	#VALUE!	1336	7.62252e+06	7532271	8012167	9618829	7154027	7.31419e+06	9738885	8762992	7549995	10580323	6343758	10291968	-1.12727	15.1007	0.356	0.44855
1064.43	3	35.161	ETYGDM[147.0354]ADC[160.0307]C[160.0307]EK[170.1055]QEPERNEC[160.0307]FLSHK	42.65	ALBU_BOVIN	Serum albumin precursor - Bos taurus	#VALUE!	1710	3.72141e+06	5849548	1.58906e+06	1.98969e+06	2.94841e+06	2.52931e+06	2371890	1.63365e+06	4765204	4.36385e+06	907219	1.52404e+06	1.19669	55.5988	0.53	0.275724
1080.42	2	32.588	ETYGDMADC[160.0307]C[160.0307]EK[170.1055]QEPER	116.42	ALBU_BOVIN	Serum albumin precursor - Bos taurus	#VALUE!	1710	819367	794337	647563	339263	570763	316573	1.21521e+06	0	671574	739357	54624.2	184507	1.21729	68.719	0.328	0.484126
1059.1	3	39.236	ETYGDMADC[160.0307]C[160.0307]EK[170.1055]QEPERNEC[160.0307]FLSHK	82.78	ALBU_BOVIN	Serum albumin precursor - Bos taurus	#VALUE!	1356	47034960	44703228	36339772	33543206	33395780	39005528	25728546	20194568	55052464	56339012	30732402	32826760	1.05953	28.1121	0.592	0.227678
1027.42	3	48.032	EYEATLEEC[160.0307]C[160.0307]AK[170.1055]DDPHAC[160.0307]YSTVFDK	110.67	ALBU_BOVIN	Serum albumin precursor - Bos taurus	#VALUE!	1356	117443256	113578480	95526496	93054632	96006856	78345544	121071624	81500408	101718832	106972656	115115368	105659248	-1.06412	13.7331	0.532	0.274088
431.21484, 646.31866	2, 3	38.22	FK[170.1055]DLGEEHFK	50.54, 65.84	ALBU_BOVIN	Serum albumin precursor - Bos taurus	#VALUE!	194, 758	1692673664	1925514112	1638398336	1887528832	1744017792	1833932032	2198940672	2530627328	2001297280	2058266112	2172422656	2231087104	-1.23042	7.37399	0.004	2.39794
619.61774, 928.92285	2, 3	41.232	LAK[170.1055]EYEATLEEC[160.0307]C[160.0307]AK	40.86, 94.95	ALBU_BOVIN	Serum albumin precursor - Bos taurus	#VALUE!	1336, 758	181084896	215198928	136420912	158241056	142051856	145342912	207235936	244005488	180081136	192020448	280171104	287683328	-1.422	19.1003	0.024	1.61979
859.376, 1145.4994	3, 4	52.896	LAK[170.1055]EYEATLEEC[160.0307]C[160.0307]AK[170.1055]DDPHAC[160.0307]YSTVFDK	114.5, 47.04	ALBU_BOVIN	Serum albumin precursor - Bos taurus	#VALUE!	1336, 1710	97222696	98898400	94938000	86647320	83893680	112570232	77529904	69732920	69910280	78434208	95500376	99377320	1.17062	13.1239	0.112	0.950782
527.948	3	37.352	LC[160.0307]VLHEK[170.1055]TPVSEK	36.92	ALBU_BOVIN	Serum albumin precursor - Bos taurus	#VALUE!	256	52836964	44942596	36833120	32831134	32728636	33856492	68519896	57606696	61058632	56426968	60622224	65350096	-1.57923	14.2334	0.006	2.22185
651.355	3	43.788	LC[160.0307]VLHEK[170.1055]TPVSEK[170.1055]VTK	55.87	ALBU_BOVIN	Serum albumin precursor - Bos taurus	#VALUE!	687	38381692	34708092	27839502	32436866	28630902	28275256	37812332	40678588	40122756	31054934	35587324	31461574	-1.13899	12.4845	0.16	0.79588
808.904	2	41.816	LK[170.1055]EC[160.0307]C[160.0307]DK[170.1055]PLLEK	70.54	ALBU_BOVIN	Serum albumin precursor - Bos taurus	#VALUE!	1336	18944804	22725672	21799744	23766092	14551748	16166606	29771042	26597288	19344822	21446542	19095564	20373252	-1.15831	19.1331	0.295	0.530178
890.768	3	45.491	LK[170.1055]EC[160.0307]C[160.0307]DKPLLEK[170.1055]SHC[160.0307]IAEVEK	54.55	ALBU_BOVIN	Serum albumin precursor - Bos taurus	#VALUE!	1336	25419668	25449786	23111362	21732710	21135996	23986846	19282260	21920738	20528386	23819340	17269786	16436099	1.18095	10.9169	0.068	1.16749
670.83923, 894.11725, 1340.6726	2, 3, 4	52.102	LK[170.1055]HLVDEPQNLIK[170.1055]QNC[160.0307]DQFEK	113.1, 32.99, 84.05	ALBU_BOVIN	Serum albumin precursor - Bos taurus	#VALUE!	1336, 1710, 758	676046784	681784896	705698816	708986624	705009984	640733760	642281472	636482176	611759936	597066752	582016064	542396032	1.14016	4.99317	0.008	2.09691
687.999	3	47.971	LK[170.1055]PDPNTLC[160.0307]DEFKADEK	21.74	ALBU_BOVIN	Serum albumin precursor - Bos taurus	#VALUE!	758	12694483	9738706	13676414	10754488	9049486	4614759	12288444	5.98408e+06	10089852	7.72158e+06	10341310	7645979	1.11942	28.6115	0.711	0.14813
525.602	3	35.336	LKEC[160.0307]C[160.0307]DK[170.1055]PLLEK	44.58	ALBU_BOVIN	Serum albumin precursor - Bos taurus	#VALUE!	256	371994336	427138592	423958880	443497856	357819136	350483712	531197792	484169984	456192480	485943872	388759392	467429344	-1.18477	10.0873	0.04	1.39794
890.769	3	48.056	LKEC[160.0307]C[160.0307]DK[170.1055]PLLEK[170.1055]SHC[160.0307]IAEVEK	85.74	ALBU_BOVIN	Serum albumin precursor - Bos taurus	#VALUE!	1251	77084336	74224512	84631304	77636368	79358344	59590796	73674056	63605660	69029560	72327104	59476776	54763484	1.15183	11.3502	0.12	0.920819
876.765	3	41.017	LKEC[160.0307]C[160.0307]DKPLLEK[170.1055]SHC[160.0307]IAEVEK	47.91	ALBU_BOVIN	Serum albumin precursor - Bos taurus	#VALUE!	1251	41206040	37579928	31167424	26545198	35665920	37564444	32349556	29954196	38175588	35889116	30536842	31032936	1.05957	12.5406	0.582	0.235077
687.999	3	45.967	LKPDPNTLC[160.0307]DEFK[170.1055]ADEK	76.9	ALBU_BOVIN	Serum albumin precursor - Bos taurus	#VALUE!	758	25327388	28180238	20644982	25407064	22999636	24654676	24886986	48042488	21571056	20688188	16025630	20648232	-1.03158	27.87	0.882	0.0545314
445.26	2	31.639	LSQK[170.1055]FPK	33.47	ALBU_BOVIN	Serum albumin precursor - Bos taurus	#VALUE!	194	239068000	276436864	266571856	145635712	247119424	254429872	581023936	609036672	402222080	460725920	568049088	656551936	-2.29322	18.6899	0.0005954	3.22519
612.337, 918.00055	2, 3	58.975	LSQK[170.1055]FPK[170.1055]AEFVEVTK	49.07, 52.64	ALBU_BOVIN	Serum albumin precursor - Bos taurus	#VALUE!	1336, 758	108220128	108823408	115034632	104543024	102240576	98024240	104012336	126293248	109636744	95185664	126848640	104477728	-1.04643	8.57476	0.531	0.274905
884.407	3	57.472	LVN[115.0269]ELTEFAK[170.1055]TC[160.0307]VADESHAGC[160.0307]EK	48.26	ALBU_BOVIN	Serum albumin precursor - Bos taurus	#VALUE!	1336	56851060	61963164	66086460	60743832	73924888	56922080	67319944	75825264	84769000	91968336	122210056	113750768	-1.47638	16.7484	0.024	1.61979
884.075	3	58.637	LVNELTEFAK[170.1055]TC[160.0307]VADESHAGC[160.0307]EK	99.61	ALBU_BOVIN	Serum albumin precursor - Bos taurus	#VALUE!	1336	76545456	71715848	91438352	82470688	72122600	66510644	76319752	83147512	67638408	73536624	79090392	69096504	1.02668	9.78729	0.731	0.136083
399.23932, 598.35583	2, 3	36.052	LVTDLTK[170.1055]VHK	62.59, 65.5	ALBU_BOVIN	Serum albumin precursor - Bos taurus	#VALUE!	194, 256	60782288	69101864	64717696	70168992	58906652	60630400	84303552	90932368	84655160	89430576	81063680	86194296	-1.34418	5.79449	0.0003163	3.4999
990.124	3	48.625	LVTDLTK[170.1055]VHK[170.1055]EC[160.0307]C[160.0307]HGDLLEC[160.0307]ADDR	55	ALBU_BOVIN	Serum albumin precursor - Bos taurus	#VALUE!	1710	16442190	17152954	11542215	11486009	10691827	15065302	13488348	9943859	15063170	17030552	11509539	12354820	1.03766	19.9069	0.808	0.0925886
867.415	4	49.531	LVTDLTK[170.1055]VHK[170.1055]EC[160.0307]C[160.0307]HGDLLEC[160.0307]ADDRADLAK	32.06	ALBU_BOVIN	Serum albumin precursor - Bos taurus	#VALUE!	1336	19339546	17376994	12535278	15560760	12499222	8.17528e+06	6.4678e+06	4.60085e+06	10164609	7.02493e+06	3338855	2.68107e+06	2.49393	38.2467	0.011	1.95861
648.631	3	42.431	NEC[160.0307]FLSHK[170.1055]DDSPDLPK	43.62	ALBU_BOVIN	Serum albumin precursor - Bos taurus	#VALUE!	682	7228222	6820376	6.78982e+06	5512799	6365967	4.66283e+06	11701378	8791165	9975786	8519736	8.36565e+06	8026694	-1.48155	15.2263	0.006	2.22185
886.6649, 1181.8838	3, 4	59.798	NEC[160.0307]FLSHKDDSPDLPK[170.1055]LK[170.1055]PDPNTLC[160.0307]DEFK	74.5, 74.8	ALBU_BOVIN	Serum albumin precursor - Bos taurus	#VALUE!	1336, 1710	217413216	196454048	264048656	254494784	266340320	232988176	157248416	110357576	212974096	187415200	145906720	118915080	1.53486	18.5687	0.017	1.76955
1007.97	4	60.826	NEC[160.0307]FLSHKDDSPDLPK[170.1055]LK[170.1055]PDPNTLC[160.0307]DEFK[170.1055]ADEK	52.57	ALBU_BOVIN	Serum albumin precursor - Bos taurus	#VALUE!	1242	16849812	18213134	25371352	28789360	24533460	18878928	5065392	1.75174e+06	11279237	7134734	2.8169e+06	2.87968e+06	4.28859	45.4314	0.006	2.22185
1329.62	3	57.896	NEC[160.0307]FLSHKDDSPDLPK[170.1055]LK[170.1055]PDPNTLC[160.0307]DEFKADEK	53.32	ALBU_BOVIN	Serum albumin precursor - Bos taurus	#VALUE!	1710	8410768	7.39284e+06	7.13508e+06	7608644	10394495	15064890	773187	711387	1792621	2.78524e+06	442255	153503	8.41169	60.9471	0.006	2.22185
987.212	4	53.125	NEC[160.0307]FLSHKDDSPDLPK[170.1055]LKPDPN[115.0269]TLC[160.0307]DEFKADEK	24.74	ALBU_BOVIN	Serum albumin precursor - Bos taurus	#VALUE!	1710	19888784	20032842	22483650	17603320	18686976	21443114	3.73288e+06	1201517	20220184	17674516	7.11103e+06	6726240	2.12011	45.2491	0.092	1.03621
876.16235, 1167.8807	3, 4	54.999	NEC[160.0307]FLSHKDDSPDLPK[170.1055]LKPDPNTLC[160.0307]DEFK	71.25, 83.92	ALBU_BOVIN	Serum albumin precursor - Bos taurus	#VALUE!	1336, 1341	429037056	375253568	365216288	350650400	422844768	430179840	233134720	148478464	374264384	332997216	239801984	252517536	1.50088	19.69	0.043	1.36653
997.464	4	56.182	NEC[160.0307]FLSHKDDSPDLPK[170.1055]LKPDPNTLC[160.0307]DEFK[170.1055]ADEK	88.45	ALBU_BOVIN	Serum albumin precursor - Bos taurus	#VALUE!	1386	32470402	27997038	34710336	30426572	33824428	32457264	8293157	3.07796e+06	17613260	15614062	6770102	7.74865e+06	3.24586	32.1204	0.011	1.95861
986.962	4	53.558	NEC[160.0307]FLSHKDDSPDLPK[170.1055]LKPDPNTLC[160.0307]DEFKADEK	71.83	ALBU_BOVIN	Serum albumin precursor - Bos taurus	#VALUE!	1356	285741472	246076016	220498192	218222832	248441552	204751664	71746648	39833068	146883312	127990280	76494312	70029168	2.67128	28.8037	0.008	2.09691
1018.99	4	51.811	NEC[160.0307]FLSHKDDSPDLPK[170.1055]LKPDPNTLC[160.0307]DEFKADEKK	28.37	ALBU_BOVIN	Serum albumin precursor - Bos taurus	#VALUE!	1710	30042418	22285812	22757966	18172972	19298392	18732262	1.36357e+06	270809	4942575	4.24798e+06	1538049	1.29378e+06	9.61354	51.0442	0.006	2.22185
1046.49	4	57.136	QEPERNEC[160.0307]FLSHKDDSPDLPK[170.1055]LK[170.1055]PDPNTLC[160.0307]DEFK	51.04	ALBU_BOVIN	Serum albumin precursor - Bos taurus	#VALUE!	1356	112392056	84207488	111191376	105192104	120272184	114945080	13835621	4415962	54978024	50828172	18936236	18564450	4.01217	44.5474	0.019	1.72125
1157.29	4	55.633	QEPERNEC[160.0307]FLSHKDDSPDLPK[170.1055]LK[170.1055]PDPNTLC[160.0307]DEFKADEK	43.07	ALBU_BOVIN	Serum albumin precursor - Bos taurus	#VALUE!	1710	47719136	39287100	46400792	37176796	39667064	49317688	88091.4	33028.8	9081445	7.72217e+06	1.31351e+06	1138523	13.3959	68.8539	0.022	1.65758
828.9907, 1035.9866	4, 5	52.779	QEPERNEC[160.0307]FLSHKDDSPDLPK[170.1055]LKPDPNTLC[160.0307]DEFK	20.89, 43.67	ALBU_BOVIN	Serum albumin precursor - Bos taurus	#VALUE!	1167, 1386	334365728	259523984	246043216	244380528	285259296	272793440	33202334	14169101	148645680	127024608	70590880	59766896	3.62234	40.9305	0.02	1.69897
1146.79	4	51.677	QEPERNEC[160.0307]FLSHKDDSPDLPK[170.1055]LKPDPNTLC[160.0307]DEFKADEK	35.83	ALBU_BOVIN	Serum albumin precursor - Bos taurus	#VALUE!	1710	91547032	74868736	62068016	56519660	68486216	68640760	1078362	429367	23105984	18401984	4.03273e+06	2756492	8.47568	67.9046	0.017	1.76955
858.079	3	67.529	QN[115.0269]C[160.0307]DQFEK[170.1055]LGEYGFQNALIVR	84.39	ALBU_BOVIN	Serum albumin precursor - Bos taurus	#VALUE!	1336	49190176	40973404	49697192	46247420	49732972	58037064	46487112	28634630	65750080	62326552	82686392	65949996	-1.19721	21.6026	0.514	0.289037
857.747, 1286.1183	2, 3	68.21	QNC[160.0307]DQFEK[170.1055]LGEYGFQNALIVR	134.37, 92.76	ALBU_BOVIN	Serum albumin precursor - Bos taurus	#VALUE!	1336, 1341	196492624	162980704	208306112	217199136	175750672	190154528	200284800	131455952	211618624	190381424	196442656	176559648	1.03988	12.9566	0.651	0.186419
838.403	3	56.948	RPC[160.0307]FSALTPDETYVPK[170.1055]AFDEK	55.61	ALBU_BOVIN	Serum albumin precursor - Bos taurus	#VALUE!	1336	81777704	82104352	100905944	92388552	99185096	105637480	67579600	69301264	65217344	66554708	60654996	67069608	1.41784	7.59844	0.002	2.69897
1018.16	3	63.783	SHC[160.0307]IAEVEK[170.1055]DAIPEN[115.0269]LPPLTADFAEDK	34.95	ALBU_BOVIN	Serum albumin precursor - Bos taurus	#VALUE!	1710	13954187	14589723	11459074	14896463	6440337	6.61327e+06	17866876	12306133	16437067	15319661	20374500	19727980	-1.50151	26.0544	0.077	1.11351
889.42303, 889.4243, 1185.5632, 1185.5641	3, 4	60.742	SHC[160.0307]IAEVEK[170.1055]DAIPEN[115.0269]LPPLTADFAEDKDVC[160.0307]K	29.14, 33.55, 53.99, 69.02	ALBU_BOVIN	Serum albumin precursor - Bos taurus	#VALUE!	1215, 1336, 1356, 1710	617768000	569235776	703893056	638858368	750858112	716289408	394349024	321239104	539895680	532614816	505802624	478498240	1.44168	14.5439	0.014	1.85387
1017.83	3	64.57	SHC[160.0307]IAEVEK[170.1055]DAIPENLPPLTADFAEDK	46.22	ALBU_BOVIN	Serum albumin precursor - Bos taurus	#VALUE!	1386	4.33023e+06	3957664	4523952	3786778	4175832	2.60077e+06	3.84551e+06	3.8059e+06	2.48772e+06	3150267	2.4988e+06	752855	1.41317	29.6375	0.21	0.677781
1185.23	3	61.807	SHC[160.0307]IAEVEK[170.1055]DAIPENLPPLTADFAEDKDVC[160.0307]K	119.09	ALBU_BOVIN	Serum albumin precursor - Bos taurus	#VALUE!	1356	58404112	62114380	66497616	53891460	62728232	62813264	35496728	31039434	33102808	40838204	26595772	27844924	1.88002	11.6401	0.0004646	3.33292
663.34674, 994.51483	2, 3	67.96	SLHTLFGDELC[160.0307]K[170.1055]VASLR	78.94, 83.78	ALBU_BOVIN	Serum albumin precursor - Bos taurus	#VALUE!	1710, 758	36601948	21747238	50813060	54677488	40489216	42348356	27897140	4639795	32100814	35729060	32753096	36034944	1.45829	35.2565	0.278	0.555955
969.429	3	51.696	TC[160.0307]VADESHAGC[160.0307]EK[170.1055]SLHTLFGDELC[160.0307]K	98.98	ALBU_BOVIN	Serum albumin precursor - Bos taurus	#VALUE!	1710	170046832	176824352	145947088	139663760	141745952	151036880	141351936	120103976	153962432	154623632	143803200	144758528	1.07764	9.4192	0.295	0.530178
515.792	2	26.075	TPVSEK[170.1055]VTK	43.65	ALBU_BOVIN	Serum albumin precursor - Bos taurus	#VALUE!	256	34300792	38996796	30834282	31347278	34799576	51813912	87482696	54740444	37389864	64669564	68078488	52691764	-1.6437	24.4591	0.022	1.65758
885.395	3	36.787	VHK[170.1055]EC[160.0307]C[160.0307]HGDLLEC[160.0307]ADDRADLAK	45.1	ALBU_BOVIN	Serum albumin precursor - Bos taurus	#VALUE!	1336	12685408	14570959	9508952	9714334	11111059	12397634	6641944	4609450	10612820	9745830	7326421	6036847	1.55622	23.5181	0.03	1.52288
1030.96	4	52.904	VHK[170.1055]EC[160.0307]C[160.0307]HGDLLEC[160.0307]ADDRADLAK[170.1055]YIC[160.0307]DNQDTISSK	60.47	ALBU_BOVIN	Serum albumin precursor - Bos taurus	#VALUE!	1710	24243140	17886946	22950742	23552130	25724250	20676358	675359	133462	3535028	4638321	1.52621e+06	1343158	11.3938	50.3791	0.009	2.04576
863.919	2	42.897	YIC[160.0307]DNQDTISSK[170.1055]LK	92.79	ALBU_BOVIN	Serum albumin precursor - Bos taurus	#VALUE!	1336	109101976	110875656	111375384	114611680	96391456	106078224	163083984	197116000	136103424	135247232	152897616	156439040	-1.45101	10.1812	0.003	2.52288
843.711	3	55.237	YNGVFQEC[160.0307]C[160.0307]QAEDK[170.1055]GAC[160.0307]LLPK	24.98	ALBU_BOVIN	Serum albumin precursor - Bos taurus	#VALUE!	1215	7.28025e+06	9944135	5.93024e+06	5523191	3.96714e+06	4281238	12578774	8586099	10504868	7603914	9780594	8.02516e+06	-1.54577	27.6767	0.043	1.36653
671.877	2	49.941	ALQASALK[170.1055]AWGGK	73.65	ALDOA_HUMAN	Fructose-bisphosphate aldolase A OS=Homo sapiens GN=ALDOA PE=1 SV=2	ALDOA	400	23309554	23570522	22535476	22890016	21504274	23314798	28274326	32373660	33768172	29810210	40755132	37006184	-1.47302	8.52571	0.004	2.39794
490.952	3	44.737	ALQASALK[170.1055]AWGGKK	46.92	ALDOA_HUMAN	Fructose-bisphosphate aldolase A OS=Homo sapiens GN=ALDOA PE=1 SV=2	ALDOA	161	70815904	71449952	61183920	71721256	64658432	54993672	62514952	56461352	74976856	71162256	70583072	75209920	-1.04074	10.6257	0.614	0.211832
1059.1926, 1059.1927	3	49.537	ALSDHHIYLEGTLLK[170.1055]PN[115.0269]MVTPGHAC[160.0307]TQ[129.0426]K	24.34, 27.96	ALDOA_HUMAN	Fructose-bisphosphate aldolase A OS=Homo sapiens GN=ALDOA PE=1 SV=2	ALDOA	492, 580	50834268	50591828	41739692	42472432	34560320	50381768	28425296	33333994	34198504	38859156	15384974	17923774	1.60939	24.2041	0.042	1.37675
635.72186, 1058.8647	3, 5	53.155	ALSDHHIYLEGTLLK[170.1055]PN[115.0269]MVTPGHAC[160.0307]TQK	57.77, 60.04	ALDOA_HUMAN	Fructose-bisphosphate aldolase A OS=Homo sapiens GN=ALDOA PE=1 SV=2	ALDOA	400, 477	406232160	335169312	442898720	371371200	420595136	494861152	103452232	69524120	288624000	250828800	192406176	166304208	2.30701	30.2579	0.02	1.69897
635.52277, 1058.5332	3, 5	54.108	ALSDHHIYLEGTLLK[170.1055]PNMVTPGHAC[160.0307]TQK	60.71, 91.67	ALDOA_HUMAN	Fructose-bisphosphate aldolase A OS=Homo sapiens GN=ALDOA PE=1 SV=2	ALDOA	400, 608	577842624	511263744	582095040	541058816	540123072	404538464	131469248	73114560	297215168	306859296	178470384	150761872	2.77436	30.8995	0.01	2
554.264	2	45.378	DGADFAK[170.1055]WR	59.28	ALDOA_HUMAN	Fructose-bisphosphate aldolase A OS=Homo sapiens GN=ALDOA PE=1 SV=2	ALDOA	223	247588448	255679488	324193216	337783008	218708896	214543008	308967520	359333568	296859392	287386016	291822560	265363456	-1.13215	15.1369	0.25	0.60206
412.5433, 618.31116	2, 3	38.423	KDGADFAK[170.1055]WR	30.63, 64.07	ALDOA_HUMAN	Fructose-bisphosphate aldolase A OS=Homo sapiens GN=ALDOA PE=1 SV=2	ALDOA	400, 58	37178708	37117160	43111224	42221464	28282238	33763264	40018984	35553588	50269780	58485184	40046016	45461440	-1.21726	16.7209	0.134	0.872895
1073.54	3	64.743	YASIC[160.0307]QQNGIVPIVEPEILPDGDHDLK[170.1055]R	81.47	ALDOA_HUMAN	Fructose-bisphosphate aldolase A OS=Homo sapiens GN=ALDOA PE=1 SV=2	ALDOA	580	133768656	144620304	161519648	165385872	121145152	132354120	94412776	93550112	108799272	123761880	89656480	89529360	1.43202	12.9242	0.003	2.52288
820.9097, 1094.209	3, 4	50.551	YKPAVNQIEC[160.0307]HPYLTQEK[170.1055]LIQYC[160.0307]QSK	23.75, 69	ALDR_HUMAN	Aldose reductase OS=Homo sapiens GN=AKR1B1 PE=1 SV=3	AKR1B1	179, 391	13643296	11718872	14839095	14143952	10486461	9262995	4.37904e+06	1.758e+06	10125390	12783611	6.24406e+06	6433208	1.77586	37.4404	0.096	1.01773
473.226	2	23.507	IPK[170.1055]DC[160.0307]DR	22.16	ALMS1_HUMAN	Alstrom syndrome protein 1 OS=Homo sapiens GN=ALMS1 PE=1 SV=2	ALMS1		10238384	11364355	9885608	10345188	7.2275e+06	7533936	6810361	7.75157e+06	5572652	5971325	5.10936e+06	4.90051e+06	1.56704	17.8633	0.006	2.22185
416.724	2	20.927	VTQSN[115.0269]LK[170.1055]	34.57	ALMS1_HUMAN	Alstrom syndrome protein 1 OS=Homo sapiens GN=ALMS1 PE=1 SV=2	ALMS1	49	5185088	6.06505e+06	3.44473e+06	2.83286e+06	2.10414e+06	1.94158e+06	3.69784e+06	3.24486e+06	2528704	3.42665e+06	0	0	1.67261	63.189	0.253	0.596879
695.341	2	36.079	GNIWSAEK[170.1055]GGNSK	62.65	ANLN_HUMAN	Actin-binding protein anillin OS=Homo sapiens GN=ANLN PE=1 SV=2	ANLN	107	6310084	7318624	7282189	6.97347e+06	7050517	8772599	19718430	25007366	25849142	25780284	21990174	23754436	-3.25116	10.7124	7.366e-07	6.13277
801.928	2	52.265	STTPGGTGIK[170.1055]PFLER	63.52	ANLN_HUMAN	Actin-binding protein anillin OS=Homo sapiens GN=ANLN PE=1 SV=2	ANLN	218	3761266	2.65203e+06	4.56603e+06	2.78853e+06	2176742	2.36215e+06	16023279	17282974	16703626	18933092	20603782	21642032	-6.07365	21.21	6.278e-05	4.20218
649.6857, 974.0241	2, 3	44.58	AAYLQETGK[170.1055]PLDETLKK	45.17, 77.32	ANXA1_HUMAN	Annexin A1 OS=Homo sapiens GN=ANXA1 PE=1 SV=2	ANXA1	178, 239	75655456	85761176	73126216	85044400	71225800	67389352	57439064	77879920	82941016	72399616	59813396	61845140	1.11128	12.569	0.249	0.603801
649.6856, 974.025	2, 3	43.581	AAYLQETGKPLDETLK[170.1055]K	39.38, 74.13	ANXA1_HUMAN	Annexin A1 OS=Homo sapiens GN=ANXA1 PE=1 SV=2	ANXA1	192, 263	61523812	63939644	63329604	61902588	47693340	47994516	48551016	50011280	46305852	53163888	50474652	47390200	1.17062	9.16063	0.092	1.03621
561.5999, 841.8962	2, 3	49.524	DLAK[170.1055]DITSDTSGDFR	34.87, 88.25	ANXA1_HUMAN	Annexin A1 OS=Homo sapiens GN=ANXA1 PE=1 SV=2	ANXA1	202, 652	69313288	79080760	91464816	87721504	60419240	65519132	78859984	77262472	64843952	63940436	59187520	62314936	1.11592	14.3592	0.327	0.485452
413.892, 620.3343	2, 3	25.441	LHQAMK[170.1055]GVGTR	30.11, 32.9	ANXA1_HUMAN	Annexin A1 OS=Homo sapiens GN=ANXA1 PE=1 SV=2	ANXA1	263, 83	11428980	10054288	9653422	9367350	7634723	10786614	15195077	8.38756e+06	15395094	25058004	14292043	9548562	-1.49132	26.8425	0.147	0.832683
600.34	2	50.363	NALLSLAK[170.1055]GDR	22.55	ANXA1_HUMAN	Annexin A1 OS=Homo sapiens GN=ANXA1 PE=1 SV=2	ANXA1	262	6.11672e+06	5.31269e+06	8483695	6158509	5868039	6418754	5949447	2492061	4.88785e+06	5.39724e+06	5.25177e+06	4667466	1.33906	21.1219	0.112	0.950782
880.413	2	49.267	SEIDM[147.0354]NDIK[170.1055]AFYQK	77.43	ANXA1_HUMAN	Annexin A1 OS=Homo sapiens GN=ANXA1 PE=1 SV=2	ANXA1	652	62664300	63401736	70743624	79640736	50793680	57178668	117482672	43278944	49870192	57632580	40345040	44932336	1.08735	32.7861	0.501	0.300162
872.909	2	60.398	SEIDMNDIK[170.1055]AFYQ[129.0426]K	61.97	ANXA1_HUMAN	Annexin A1 OS=Homo sapiens GN=ANXA1 PE=1 SV=2	ANXA1	552	3.25895e+06	7172855	1.53688e+06	8865170	449422	3.00026e+06	7047259	9585749	1.96809e+06	4.16006e+06	3.33557e+06	9076534	-1.44844	67.5634	0.352	0.453457
581.9465, 872.4155	2, 3	58.77	SEIDMNDIK[170.1055]AFYQK	123.4, 55.33	ANXA1_HUMAN	Annexin A1 OS=Homo sapiens GN=ANXA1 PE=1 SV=2	ANXA1	164, 652	1807560704	1859149568	2122305920	2188368640	1650411648	1698410112	1292972544	1372811520	1570677632	1267714304	1689951104	1319411840	1.33038	11.908	0.007	2.1549
478.265	2	29.354	VFQK[170.1055]YTK	29.99	ANXA1_HUMAN	Annexin A1 OS=Homo sapiens GN=ANXA1 PE=1 SV=2	ANXA1	49	6088736	9012793	6940354	3802389	6.49981e+06	7975274	11064124	5330178	9403950	8955043	7598678	9937552	-1.29688	24.7893	0.2	0.69897
809.411	3	60.114	AYTNFDAERDALNIETAIK[170.1055]TK	42.34	ANXA2_HUMAN	Annexin A2 OS=Homo sapiens GN=ANXA2 PE=1 SV=2	ANXA2	501	97754560	94528848	114412688	111010832	100342176	104964496	60656320	52816296	67129488	62164928	75417488	58205832	1.65523	9.94441	0.0002571	3.5899
453.589	3	50.88	DALNIETAIK[170.1055]TK	29.36	ANXA2_HUMAN	Annexin A2 OS=Homo sapiens GN=ANXA2 PE=1 SV=2	ANXA2	42	14473464	9489317	13914935	12628310	13123774	10794498	19378946	13364102	17208136	18253528	19122782	14240869	-1.36472	15.2346	0.02	1.69897
679.88	2	50.888	DALNIETAIKTK[170.1055]	79.64	ANXA2_HUMAN	Annexin A2 OS=Homo sapiens GN=ANXA2 PE=1 SV=2	ANXA2	575	116597400	112158120	135025152	134783072	116241968	128558104	145215104	146150848	145999360	159827552	171387072	172591568	-1.2661	8.21142	0.003	2.52288
566.805	2	48.523	SEVDMLK[170.1055]IR	63.26	ANXA2_HUMAN	Annexin A2 OS=Homo sapiens GN=ANXA2 PE=1 SV=2	ANXA2	368	18055440	18147168	20824284	19880052	10779967	12844636	23049250	23601158	26020176	24917652	25601114	28956544	-1.51341	16.1484	0.022	1.65758
1027.99	2	50.811	SLYYYIQQDTK[170.1055]GDYQK	88.75	ANXA2_HUMAN	Annexin A2 OS=Homo sapiens GN=ANXA2 PE=1 SV=2	ANXA2	429	6.60632e+06	7674544	5380916	6342728	4576602	5354920	6882709	6777140	7722149	6900331	6594398	7.72367e+06	-1.18545	12.7142	0.113	0.946922
618.6296, 927.4403	2, 3	57.3	TDLEK[170.1055]DIISDTSGDFR	58.86, 94.48	ANXA2_HUMAN	Annexin A2 OS=Homo sapiens GN=ANXA2 PE=1 SV=2	ANXA2	501, 575	95438040	116288432	124890136	116947504	87919248	90949920	112029744	134476976	119358864	108684376	128962760	110680808	-1.12928	11.9442	0.177	0.752027
661.32837, 991.48926	2, 3	52.249	TDLEK[170.1055]DIISDTSGDFRK	61.04, 93.32	ANXA2_HUMAN	Annexin A2 OS=Homo sapiens GN=ANXA2 PE=1 SV=2	ANXA2	399, 575	224461264	225033472	259879808	256064400	208501008	215001824	238525904	262810352	225260784	223017584	228540336	216760128	-1.0043	8.18182	0.925	0.0338583
841.407	2	45.725	TPAQYDASELK[170.1055]ASMK	78.7	ANXA2_HUMAN	Annexin A2 OS=Homo sapiens GN=ANXA2 PE=1 SV=2	ANXA2	501	2478987	2997904	1.43112e+06	1.57919e+06	448970	183365	1275222	1.17435e+06	1.08783e+06	2.39963e+06	1.03861e+06	911611	1.15624	56.9362	0.776	0.110138
631.666	3	80.803	DLLDDLK[170.1055]SELTGKFEK	42.72	ANXA5_HUMAN	Annexin A5 OS=Homo sapiens GN=ANXA5 PE=1 SV=2	ANXA5	74	14041891	1068047	26095740	27340112	22234554	21880594	5.83446e+06	7357.83	3434238	4701071	4408738	4.01915e+06	5.02838	52.8996	0.16	0.79588
525.308	3	64.035	FEK[170.1055]LIVALMKPSR	28.88	ANXA5_HUMAN	Annexin A5 OS=Homo sapiens GN=ANXA5 PE=1 SV=2	ANXA5	149	4.64437e+06	3.99449e+06	5.74552e+06	5101821	6621295	3991250	2.8677e+06	806949	6778127	6.51762e+06	7021386	5370404	1.02509	36.0545	0.62	0.207608
407.724	2	27.759	K[170.1055]GGK[170.1055]NGK[170.1055]	20.21	AREG_HUMAN	Amphiregulin OS=Homo sapiens GN=AREG PE=1 SV=2	AREG		10355819	17081610	11841058	11634207	13749051	17653680	27674982	5.81349e+06	11020562	40746600	30044534	38610916	-1.86977	38.9839	0.319	0.496209
673.298	2	29.134	EFNK[170.1055]YDTDGSK	48.5	ARP3_HUMAN	Actin-related protein 3 OS=Homo sapiens GN=ACTR3 PE=1 SV=3	ACTR3	165	7520095	10410032	11071078	6797556	6394272	7596549	13825714	6.1455e+06	11504710	12877528	7.27407e+06	7.55081e+06	-1.18857	28.3436	0.484	0.315155
857.396	3	58.361	YSYVC[160.0307]PDLVK[170.1055]EFNKYDTDGSK	63.32	ARP3_HUMAN	Actin-related protein 3 OS=Homo sapiens GN=ACTR3 PE=1 SV=3	ACTR3	190	30141064	33691044	31459334	35658216	19228572	30077990	27836294	35164084	26269078	27280740	31574532	28668116	1.01959	15.1644	0.962	0.0168249
555.855	2	64.629	LK[170.1055]IGLQAK[170.1055]R	24.93	ASH1L_HUMAN	Probable histone-lysine N-methyltransferase ASH1L OS=Homo sapiens GN=ASH1L PE=1 SV=2	ASH1L		19285726	4739255	42990248	31169308	70154472	71573704	6330071	103611	36058052	19528990	31870986	29094858	1.95072	69.4234	0.353	0.452225
423.702	2	19.346	NEK[170.1055]EER	27.66	ASH1L_HUMAN	Probable histone-lysine N-methyltransferase ASH1L OS=Homo sapiens GN=ASH1L PE=1 SV=2	ASH1L	36	2548282	2.44991e+06	1.8425e+06	1.41412e+06	588526	765555	907363	1.00048e+06	0	1.64085e+06	0	0	2.70773	84.6615	0.111	0.954677
615.296	3	26.362	AC[160.0307]LSGHHSASSTSK[170.1055]PFK	31.61	AT7L1_HUMAN	Ataxin-7-like protein 1 OS=Homo sapiens GN=ATXN7L1 PE=2 SV=2	ATXN7L1		4.51711e+06	4.14269e+06	2.67423e+06	2.51637e+06	2.25195e+06	3203962	18637102	6.62573e+06	14461108	25713398	9147224	9990837	-4.38071	39.5755	0.002	2.69897
859.934	2	54.678	FEDPK[170.1055]FEVIEKPQA	49.76	ATP5J_HUMAN	ATP synthase-coupling factor 6, mitochondrial OS=Homo sapiens GN=ATP5J PE=1 SV=1	ATP5J	50	3.90901e+06	5.09793e+06	6.39834e+06	6053320	2.26183e+06	4254246	5.46421e+06	6150266	5550520	7901161	4.81028e+06	5208035	-1.25415	25.7483	0.241	0.617983
869.086	3	67.986	EGNDLYHEMIESGVINLK[170.1055]DATSK	74.43	ATPB_HUMAN	ATP synthase subunit beta, mitochondrial OS=Homo sapiens GN=ATP5B PE=1 SV=3	ATP5B	186	31218492	26595326	42531456	45411136	28617500	26510350	26293418	18042612	36017136	33593368	24143716	26528148	1.2203	24.3647	0.268	0.571865
649.869	2	48.083	LEQVEK[170.1055]ELLR	54.28	ATPO_HUMAN	ATP synthase subunit O, mitochondrial OS=Homo sapiens GN=ATP5O PE=1 SV=1	ATP5O	155	5530815	5.67454e+06	7280662	6411921	5063339	4635665	11598466	12209259	10207584	11434399	10833298	10447943	-1.92881	11.681	0.0004917	3.3083
578.3201, 866.97754	2, 3	66.674	KVQDGLSDIAEK[170.1055]FLK	111.22, 52.88	ATRX_HUMAN	Transcriptional regulator ATRX OS=Homo sapiens GN=ATRX PE=1 SV=4	ATRX	192, 83	50631072	56610460	51052740	62038376	42989976	43875224	90108120	92298744	93116392	95909240	66844032	63545164	-1.63355	15.7862	0.003	2.52288
621.019	3	61.369	KVQDGLSDIAEK[170.1055]FLKK	37.84	ATRX_HUMAN	Transcriptional regulator ATRX OS=Homo sapiens GN=ATRX PE=1 SV=4	ATRX	39	11209708	8673718	12721698	12976284	11093901	10619599	12898172	8529911	12953644	14385613	6.15895e+06	6.53788e+06	1.09486	24.5484	0.509	0.293282
802.929	2	71.492	VQDGLSDIAEK[170.1055]FLK	88.66	ATRX_HUMAN	Transcriptional regulator ATRX OS=Homo sapiens GN=ATRX PE=1 SV=4	ATRX	192	19253418	19580084	23641620	22674702	14723032	17581754	41686208	44720820	34863456	37040532	28348080	34265212	-1.88093	16.2534	0.0006167	3.20993
578.32	3	65.084	VQDGLSDIAEK[170.1055]FLKK	43.47	ATRX_HUMAN	Transcriptional regulator ATRX OS=Homo sapiens GN=ATRX PE=1 SV=4	ATRX	92	20217658	16738393	19385890	19887892	17731052	13865066	28476184	32705164	32674084	26518092	22746044	14480290	-1.46161	19.8733	0.077	1.11351
645.856	2	45.387	ELK[170.1055]EIQYGIR	20.35	BCAT2_HUMAN	Branched-chain-amino-acid aminotransferase, mitochondrial OS=Homo sapiens GN=BCAT2 PE=1 SV=2	BCAT2		1.85959e+06	1.7872e+06	2.90054e+06	1.68756e+06	1.11857e+06	928174	3690439	2.32097e+06	2100106	2.02268e+06	2.1672e+06	1955111	-1.3866	34.0523	0.151	0.821023
425.244	2	29.385	ILYK[170.1055]DR	28.73	BCAT2_HUMAN	Branched-chain-amino-acid aminotransferase, mitochondrial OS=Homo sapiens GN=BCAT2 PE=1 SV=2	BCAT2		7.40181e+06	10999233	10830897	6173277	8296985	9222251	20584678	13297520	18438904	20097808	13374460	17051468	-1.94324	20.1673	0.002	2.69897
626.3075, 834.7409	3, 4	33.462	GHC[160.0307]PPAPAK[170.1055]PMHPENK[170.1055]LTNHGK	33, 33.73	BCL9L_HUMAN	B-cell CLL/lymphoma 9-like protein OS=Homo sapiens GN=BCL9L PE=1 SV=1	BCL9L	62	322375776	295400608	227356672	164385200	232741408	222477824	31135064	16969826	101076488	90266152	26234226	29814816	4.95687	48.5961	0.005	2.30103
1006.48	4	25.906	LTNHGK[170.1055]TGNGGAQSQHQNVNQGPTC[160.0307]NVGSK[170.1055]GVGAGNHGAK	54.44	BCL9L_HUMAN	B-cell CLL/lymphoma 9-like protein OS=Homo sapiens GN=BCL9L PE=1 SV=1	BCL9L	54	22089176	15960547	9392809	8388868	11432338	12888354	22839	995.618	1.80795e+06	3226548	610736	216463	13.6185	84.6674	0.02	1.69897
915.413	2	34.091	SSFYPDGGDQETAK[170.1055]TGK	44.6	BCLF1_HUMAN	Bcl-2-associated transcription factor 1 OS=Homo sapiens GN=BCLAF1 PE=1 SV=2	BCLAF1	44	220078	12372.9	85617	63937.4	0	33930	1.79827e+06	0	909049	1.84133e+06	1291023	1.99742e+06	-18.8421	86.9956	0.038	1.42022
590.833	2	35.081	EIIHELEK[170.1055]K	30.32	BI2L1_HUMAN	Brain-specific angiogenesis inhibitor 1-associated protein 2-like protein 1 OS=Homo sapiens GN=BAIAP2L1 PE=1 SV=2	BAIAP2L1	39	4713715	4240227	3.63729e+06	3.24655e+06	4.02191e+06	4.16693e+06	3.45669e+06	1748343	2.50113e+06	3.99624e+06	2.23302e+06	2.01538e+06	1.5063	22.9095	0.04	1.39794
802.929	2	50.68	LLGQFSEK[170.1055]ELAAEK	91.16	BIEA_HUMAN	Biliverdin reductase A OS=Homo sapiens GN=BLVRA PE=1 SV=2	BLVRA	121	257415104	240873344	265262480	280120864	222311984	209963984	277494656	313535456	257270112	281756032	321856544	314200352	-1.1966	9.80509	0.028	1.55284
578.31995, 866.9764	2, 3	45.605	LLGQFSEK[170.1055]ELAAEKK	40.66, 58.07	BIEA_HUMAN	Biliverdin reductase A OS=Homo sapiens GN=BLVRA PE=1 SV=2	BLVRA	121, 78	37242744	37664244	35311464	23264698	29616104	26239438	30486286	25816180	31684164	30536522	26254540	24198682	1.1205	15.1434	0.387	0.412289
600.65063, 900.4726	2, 3	66.139	GEK[170.1055]GEVVETVEDVIVR	55.22, 96.08	BRD8_HUMAN	Bromodomain-containing protein 8 OS=Homo sapiens GN=BRD8 PE=1 SV=1	BRD8	224, 97	52429168	58180048	61847760	56226424	50127356	44014628	131522680	149716032	141448624	143822480	179331648	186294592	-2.88743	13.0278	5.429e-06	5.26528
521.789	4	55.569	KRGEK[170.1055]GEVVETVEDVIVR	52.72	BRD8_HUMAN	Bromodomain-containing protein 8 OS=Homo sapiens GN=BRD8 PE=1 SV=1	BRD8	53	12765455	14526782	16532857	20339840	15064744	16860212	25381560	11658083	33058902	33772320	29510532	22399302	-1.6212	23.9824	0.086	1.0655
652.685	3	60.946	RGEK[170.1055]GEVVETVEDVIVR	89.99	BRD8_HUMAN	Bromodomain-containing protein 8 OS=Homo sapiens GN=BRD8 PE=1 SV=1	BRD8	224	194342528	206251120	211786704	208101488	217113328	208963792	398746112	394238240	492990784	464088864	517937408	530878016	-2.24528	8.13186	0.0001453	3.83773
695.383	3	58.023	RGEK[170.1055]GEVVETVEDVIVRK	73.73	BRD8_HUMAN	Bromodomain-containing protein 8 OS=Homo sapiens GN=BRD8 PE=1 SV=1	BRD8	209	45964820	43723624	47797920	49310016	48721780	52245504	67291608	64138256	95580232	95457968	99771024	80771640	-1.748	12.2793	0.003	2.52288
642.322	3	43.569	SSYEDYADKPLEK[170.1055]PLK	30.16	BRD9_HUMAN	Bromodomain-containing protein 9 OS=Homo sapiens GN=BRD9 PE=1 SV=2	BRD9		3161956	862634	2531954	1.77486e+06	2.93248e+06	600703	7416745	4.5155e+06	7675220	6979145	6.13451e+06	6099433	-3.27197	36.1686	0.013	1.88606
606.796	2	19.681	AAGDGGSGPPEK[170.1055]K	76.19	BRE1B_HUMAN	E3 ubiquitin-protein ligase BRE1B OS=Homo sapiens GN=RNF40 PE=1 SV=3	RNF40	85	7544167	8568359	7686824	8072800	5.95659e+06	5910100	13778087	14504040	4.25563e+06	14372224	10467552	12090928	-1.58826	24.48	0.16	0.79588
436.222	3	40.088	YNAK[170.1055]DTIFHR	36.88	BRPF3_HUMAN	Bromodomain and PHD finger-containing protein 3 OS=Homo sapiens GN=BRPF3 PE=1 SV=2	BRPF3	57	7.74862e+06	9732607	8435746	8575162	9729434	7.57698e+06	19816756	14199012	19960040	19545728	21702278	19157472	-2.20819	12.0626	4.965e-05	4.30408
580.6207, 870.42786	2, 3	66.222	AFVDFLSDEIK[170.1055]EER	115.99, 51.48	C1QBP_HUMAN	Complement component 1 Q subcomponent-binding protein, mitochondrial OS=Homo sapiens GN=C1QBP PE=1 SV=1	C1QBP	123, 51	91997368	94654480	99559656	117081768	75985496	74999360	125919296	122667328	126562768	130439704	106241608	114472624	-1.31036	12.2449	0.022	1.65758
517.614	3	31.57	ITIGQAPTEK[170.1055]GHTR	25.74	C1TC_HUMAN	C-1-tetrahydrofolate synthase, cytoplasmic OS=Homo sapiens GN=MTHFD1 PE=1 SV=3	MTHFD1	200	13289911	14260032	11858597	7.63927e+06	11534689	11010668	13631278	12012024	18302652	21774400	15794684	18852288	-1.4422	20.6274	0.039	1.40894
560.312	3	28.782	KITIGQAPTEK[170.1055]GHTR	81.31	C1TC_HUMAN	C-1-tetrahydrofolate synthase, cytoplasmic OS=Homo sapiens GN=MTHFD1 PE=1 SV=3	MTHFD1	200	20965182	27541542	17707910	13977930	17666308	19046698	19895224	8729503	17957078	28014564	13405808	14336411	1.14234	31.1097	0.457	0.340084
492.813	2	53.169	RLGELVKK[170.1055]	26.21	CA066_HUMAN	UPF0431 protein C1orf66 OS=Homo sapiens GN=C1orf66 PE=2 SV=2	C1orf66		12651686	11033412	20973080	17275882	17966456	20031048	5253140	5524758	9058514	7410953	6558397	5.63523e+06	2.5337	23.0667	0.0005889	3.22996
629.63904, 943.95386	2, 3	58.486	EAFSLFDK[170.1055]DGDGTITTK	113.7, 27.02	CALM_HUMAN	Calmodulin OS=Homo sapiens GN=CALM1 PE=1 SV=2	CALM1	320, 72	14266497	16189113	13143479	13106104	7836554	6.72449e+06	17887720	23305920	13547216	10577431	16638347	15308115	-1.36481	29.0843	0.165	0.782516
599.63153, 898.94324	2, 3	51.273	VFDK[170.1055]DGNGYISAAELR	142.81, 26.49	CALM_HUMAN	Calmodulin OS=Homo sapiens GN=CALM1 PE=1 SV=2	CALM1	108, 320	19461548	18485288	15198013	16830304	13736052	18271914	30003046	31932438	28515044	30891524	26210744	29995208	-1.74095	9.80663	0.0002984	3.5252
915.451	3	75.582	EEIVDK[170.1055]YDLFVGSQ[129.0426]ATDFGEALVR	50.35	CALU_HUMAN	Calumenin OS=Homo sapiens GN=CALU PE=1 SV=2	CALU	50	21648952	15805686	57247080	49669912	48691236	51601520	37370856	9188441	31461068	33272366	38598300	41842492	1.27606	39.7772	0.548	0.261219
838.764	3	62.583	IAAK[170.1055]FITHAPPGEFNEVFNDVR	93.61	CAZA1_HUMAN	F-actin-capping protein subunit alpha-1 OS=Homo sapiens GN=CAPZA1 PE=1 SV=3	CAPZA1	94	29658468	19430668	37311528	35193752	35515432	40137496	14846608	11222805	26482524	22116212	19115168	15242210	1.80918	26.5409	0.014	1.85387
943.801	3	58.69	IEGYEDQVLITEHGDLGNGK[170.1055]FLDPK	39.9	CAZA2_HUMAN	F-actin-capping protein subunit alpha-2 OS=Homo sapiens GN=CAPZA2 PE=1 SV=3	CAPZA2	40	17326784	13723363	16858696	22051072	15674092	15119824	15241686	4309474	22279200	21987238	19677572	12502487	1.04954	30.1423	0.62	0.207608
837.055	3	24.581	EESTAASETTEGSQGDSK[170.1055]NAK[170.1055]K[170.1055]K	79.29	CBP_HUMAN	CREB-binding protein OS=Homo sapiens GN=CREBBP PE=1 SV=3	CREBBP	272	376877	539374	617031	188598	68808	136918	905923	0	837289	1.20259e+06	140055	0	-1.60088	86.4928	0.758	0.120331
879.754	3	22.69	KEESTAASETTEGSQGDSK[170.1055]NAK[170.1055]KK[170.1055]	41.31	CBP_HUMAN	CREB-binding protein OS=Homo sapiens GN=CREBBP PE=1 SV=3	CREBBP	426	1.13261e+06	1121757	493848	537066	590934	337507	1.60565e+06	1.41887e+06	2.38285e+06	2985328	412095	506572	-2.20977	56.9155	0.2	0.69897
649.56464, 865.7503	3, 4	19.605	KKEESTAASETTEGSQGDSK[170.1055]NAK[170.1055]K	42.96, 83.38	CBP_HUMAN	CREB-binding protein OS=Homo sapiens GN=CREBBP PE=1 SV=3	CREBBP	178, 426	66941028	69998176	39871668	40796376	36856704	39545728	88796288	69996088	134481520	150275824	66940036	75365416	-1.99264	33.8097	0.014	1.85387
851.101	3	57.02	KKPSMPNVSNDLSQK[170.1055]LYATMEK	42.47	CBP_HUMAN	CREB-binding protein OS=Homo sapiens GN=CREBBP PE=1 SV=3	CREBBP	305	33733108	27422144	35595064	32570896	31732270	33914388	15034253	11928989	28321286	28488756	20745302	21635292	1.54548	20.3829	0.043	1.36653
897.761	3	58.401	KYEFSPQTLC[160.0307]C[160.0307]YGK[170.1055]QLC[160.0307]TIPR	127.4	CBP_HUMAN	CREB-binding protein OS=Homo sapiens GN=CREBBP PE=1 SV=3	CREBBP	426	485147776	470400992	470347040	530972128	463239264	470749088	374784576	294086624	580164928	537704704	494804608	457163392	1.05555	14.2427	0.56	0.251812
1145.54	2	54.944	MVK[170.1055]WGLGLDDEGSSQGEPQSK	155.52	CBP_HUMAN	CREB-binding protein OS=Homo sapiens GN=CREBBP PE=1 SV=3	CREBBP	539	51310340	53625984	52237624	47834576	45924484	53417940	70047496	61682016	89360776	89992208	68782568	60873780	-1.44813	12.018	0.01	2
1006.14	3	55.326	MVK[170.1055]WGLGLDDEGSSQGEPQSK[170.1055]SPQESR	63.13	CBP_HUMAN	CREB-binding protein OS=Homo sapiens GN=CREBBP PE=1 SV=3	CREBBP	539	20919764	15320489	23635740	19176384	16533609	12555398	37479924	29387538	55069804	43352124	43501796	30800300	-2.21554	23.0747	0.001	3
607.828	2	18.727	NNK[170.1055]K[170.1055]TNK[170.1055]NK	32.49	CBP_HUMAN	CREB-binding protein OS=Homo sapiens GN=CREBBP PE=1 SV=3	CREBBP	208	196070	92140.7	242833	232785	183923	224307	437509	0	7692.23	837041	445563	623136	-2.00582	56.77	0.925	0.0338583
596.31824, 893.9729	2, 3	27.767	NNK[170.1055]K[170.1055]TNK[170.1055]NK[170.1055]SSISR	40.5, 94.32	CBP_HUMAN	CREB-binding protein OS=Homo sapiens GN=CREBBP PE=1 SV=3	CREBBP	387, 83	937932	1.11651e+06	538806	442399	647067	1.37229e+06	1.59907e+06	0	899346	3.80996e+06	1.12026e+06	2.09254e+06	-1.88351	62.3421	0.984	0.0070049
964.79	3	48.359	SHAHK[170.1055]MVK[170.1055]WGLGLDDEGSSQGEPQSK	114.76	CBP_HUMAN	CREB-binding protein OS=Homo sapiens GN=CREBBP PE=1 SV=3	CREBBP	539	132414968	120827512	105797664	103516120	108413064	111638128	72607688	53924976	185115184	183602768	116493048	121039520	-1.07351	27.1482	0.941	0.0264104
1107.98	2	27.397	TETQAEDTEPDPGESK[170.1055]GEPR	91.59	CBP_HUMAN	CREB-binding protein OS=Homo sapiens GN=CREBBP PE=1 SV=3	CREBBP	516	108223	206024	196366	244241	169776	0	1.34638e+06	0	737059	709160	307370	309182	-3.68705	70.0444	0.324	0.489455
872.731	3	47.464	WGLGLDDEGSSQGEPQSK[170.1055]SPQESR	33.83	CBP_HUMAN	CREB-binding protein OS=Homo sapiens GN=CREBBP PE=1 SV=3	CREBBP	285	778202	562651	753820	305158	409190	387732	4868359	4678229	5422037	4.58852e+06	4.79161e+06	3873691	-8.82848	24.0028	0.0001823	3.73921
855.064	3	62.813	YEFSPQTLC[160.0307]C[160.0307]YGK[170.1055]QLC[160.0307]TIPR	66.57	CBP_HUMAN	CREB-binding protein OS=Homo sapiens GN=CREBBP PE=1 SV=3	CREBBP	387	7.45787e+06	8723233	6902572	8485143	6020307	6080669	6639717	7172817	10448006	7156092	9004188	5.02324e+06	-1.04063	20.5053	0.879	0.0560111
394.237	2	26.342	LQ[129.0426]K[170.1055]SLR	28.58	CCD14_HUMAN	Coiled-coil domain-containing protein 14 OS=Homo sapiens GN=CCDC14 PE=2 SV=2	CCDC14		9705759	9391421	7.88949e+06	7899499	7.5394e+06	11221568	19334620	9509912	8891751	18940182	13362992	9926404	-1.49059	25.8319	0.107	0.970616
457.259	3	23.737	HKTTGQVVAMK[170.1055]K	22.74	CDK1_HUMAN	Cell division protein kinase 1 OS=Homo sapiens GN=CDK1 PE=1 SV=2	CDK1	35	3351565	4477277	3323272	3157148	2.61929e+06	2.07023e+06	2446097	0	5297433	3.83515e+06	1.48916e+06	2.062e+06	1.25572	49.425	0.401	0.396856
552.807	2	29.894	TTGQVVAMK[170.1055]K	24.7	CDK1_HUMAN	Cell division protein kinase 1 OS=Homo sapiens GN=CDK1 PE=1 SV=2	CDK1		4.04681e+06	3.93108e+06	4691532	2.42485e+06	3.09932e+06	3.33313e+06	5343098	6298736	6847282	7.63663e+06	5555716	10576571	-1.96305	24.8212	0.004	2.39794
855.12	3	59.575	WKPGSLASHVK[170.1055]NLDENGLDLLSK	40.31	CDK1_HUMAN	Cell division protein kinase 1 OS=Homo sapiens GN=CDK1 PE=1 SV=2	CDK1	40	4425042	419341	7.91912e+06	8.04131e+06	8651477	6.71178e+06	869572	0	1.85348e+06	3.12746e+06	337024	180717	5.67943	83.1218	0.069	1.16115
655.329	2	48.393	QLNK[170.1055]YDPFSR	51.36	CEBPZ_HUMAN	CCAAT/enhancer-binding protein zeta OS=Homo sapiens GN=CEBPZ PE=1 SV=2	CEBPZ	51	29005138	30525364	34828656	32169340	24472456	25197282	40488156	43233120	42703876	40194364	30710858	31577016	-1.29915	14.1232	0.029	1.5376
859.405	3	43.334	HDVHQIC[160.0307]DK[170.1055]DAQQDLNLDIEK	35.08	CENPF_HUMAN	Centromere protein F OS=Homo sapiens GN=CENPF PE=1 SV=2	CENPF	221	1.89266e+06	1.49445e+06	656270	561962	1.08942e+06	338112	5352812	1.85619e+06	9508062	8534918	4.32113e+06	3.12928e+06	-5.4207	57.5084	0.004	2.39794
543.96704, 815.44684	2, 3	55.026	KMAEEVGK[170.1055]LLNEVK	140.07, 48.8	CENPF_HUMAN	Centromere protein F OS=Homo sapiens GN=CENPF PE=1 SV=2	CENPF	221, 92	98194016	92522304	95174272	96340840	94377608	102714984	160031696	164149744	225308000	198982224	196100448	193705792	-1.96484	8.2421	0.0002936	3.53224
896.44	2	50.128	NQC[160.0307]NFK[170.1055]PQMDLEVK	51.23	CENPF_HUMAN	Centromere protein F OS=Homo sapiens GN=CENPF PE=1 SV=2	CENPF	221	1.83964e+06	2.39888e+06	1.55757e+06	1.21409e+06	1.37271e+06	1.34921e+06	3.33938e+06	1.32137e+06	3.87342e+06	3.517e+06	2.02858e+06	1.83574e+06	-1.63536	33.3311	0.112	0.950782
1013.98	2	63.428	TIEDLDENQ[129.0426]LK[170.1055]DEFFK	32.62	CF211_HUMAN	UPF0364 protein C6orf211 OS=Homo sapiens GN=C6orf211 PE=1 SV=1	C6orf211		2.18501e+06	2.65742e+06	1.63361e+06	1.13809e+06	610653	2.98662e+06	2.58597e+06	2491058	1.56175e+06	2.3252e+06	2130886	1.41764e+06	-1.11605	36.0798	0.526	0.279014
620.847	2	34.038	GK[170.1055]GGEIQPVSVK	33.11	CH10_HUMAN	10 kDa heat shock protein, mitochondrial OS=Homo sapiens GN=HSPE1 PE=1 SV=2	HSPE1	105	2.82033e+06	2.36566e+06	2.75393e+06	2173277	2.41094e+06	2104844	3.21554e+06	2295918	3.67651e+06	4.04829e+06	4.92593e+06	6086944	-1.65761	22.4744	0.043	1.36653
591.29	3	59.889	C[160.0307]EFQDAYVLLSEKK[170.1055]	58.56	CH60_HUMAN	60 kDa heat shock protein, mitochondrial OS=Homo sapiens GN=HSPD1 PE=1 SV=2	HSPD1	250	31511514	30100508	35453352	31120146	25369186	20880018	22418728	21861604	22944796	18844578	22251086	15376893	1.41017	16.0138	0.02	1.69897
490.258	2	32.996	EGFEK[170.1055]ISK	38.57	CH60_HUMAN	60 kDa heat shock protein, mitochondrial OS=Homo sapiens GN=HSPD1 PE=1 SV=2	HSPD1	321	65145712	77442496	76076448	45958560	59747964	66576404	56997784	69283064	73651536	68110928	48638160	55757012	1.0497	16.6814	0.717	0.144481
479.782	2	31.422	GVITVK[170.1055]DGK	38.53	CH60_HUMAN	60 kDa heat shock protein, mitochondrial OS=Homo sapiens GN=HSPD1 PE=1 SV=2	HSPD1	321	14365783	19547700	16631984	9441599	12519591	14471443	12138698	9624788	9653107	10822290	8273084	10533129	1.42482	18.3472	0.046	1.33724
492.316	2	50.557	IGIEIIK[170.1055]R	24.97	CH60_HUMAN	60 kDa heat shock protein, mitochondrial OS=Homo sapiens GN=HSPD1 PE=1 SV=2	HSPD1	266	11590116	12349448	19745488	17774402	14024748	13977376	10336674	9077805	11264291	15584150	13361937	16628618	1.17321	22.4879	0.316	0.500313
950.485	3	64.449	IQEIIEQLDVTTSEYEKEK[170.1055]LNER	128.9	CH60_HUMAN	60 kDa heat shock protein, mitochondrial OS=Homo sapiens GN=HSPD1 PE=1 SV=2	HSPD1	624	170385488	148446608	241852160	252373600	174758192	171264224	85514360	54193632	105220856	101428312	112274992	95781232	2.09064	22.3558	0.002	2.69897
543.829	2	27.295	KGVITVK[170.1055]DGK	74.2	CH60_HUMAN	60 kDa heat shock protein, mitochondrial OS=Homo sapiens GN=HSPD1 PE=1 SV=2	HSPD1	250	9042442	13146388	8891594	8841264	8087281	15271581	8623152	6509168	4897987	13387310	7788405	7462565	1.30023	31.6716	0.209	0.679854
476.776	2	31.713	ILEVAHTK[170.1055]	30.9	CHD6_HUMAN	Chromodomain-helicase-DNA-binding protein 6 OS=Homo sapiens GN=CHD6 PE=1 SV=3	CHD6		2083313	2320962	797838	549184	1.02e+06	354384	653962	277827	1.33633e+06	1.27969e+06	74817.9	25604.2	1.95319	82.7343	0.217	0.66354
574.277	2	22.895	EVGK[170.1055]DVSDEK	37.24	CISY_HUMAN	Citrate synthase, mitochondrial OS=Homo sapiens GN=CS PE=1 SV=2	CS	48	2878234	2.65587e+06	3.18804e+06	3.08836e+06	1.84289e+06	1.99165e+06	4.60484e+06	2191358	3.74855e+06	4.10305e+06	2.83259e+06	2679678	-1.28859	24.7687	0.214	0.669586
410.27	2	54.032	IILYKK[170.1055]	21.15	CJ088_HUMAN	Uncharacterized protein C10orf88 OS=Homo sapiens GN=C10orf88 PE=2 SV=2	C10orf88		6.56139e+06	9715180	9492375	8610985	7.17765e+06	3676127	2242515	2178009	4000964	4086341	3.26736e+06	1.60567e+06	2.6025	32.9485	0.005	2.30103
550.328	2	58.311	QLLEK[170.1055]WLK	33.61	CLH1_HUMAN	Clathrin heavy chain 1 OS=Homo sapiens GN=CLTC PE=1 SV=5	CLTC	180	4.88675e+06	5333769	4317827	5.18531e+06	2.7484e+06	4313496	4.32416e+06	4957306	2.70463e+06	4.27319e+06	4.07614e+06	5256583	1.04664	20.9589	0.795	0.0996329
1116.21	3	67.051	ALK[170.1055]VLDNYLTSPLPEEVDETSAEDEGVSQR	102.01	CLIC1_HUMAN	Chloride intracellular channel protein 1 OS=Homo sapiens GN=CLIC1 PE=1 SV=4	CLIC1	102	14064460	13366739	9886283	15388690	7316517	9766397	14893051	13461717	13407143	11498754	7099396	5.02238e+06	1.0674	31.4845	0.691	0.160522
891.471	2	52.569	NSNPALNDNLEK[170.1055]GLLK	82.82	CLIC1_HUMAN	Chloride intracellular channel protein 1 OS=Homo sapiens GN=CLIC1 PE=1 SV=4	CLIC1	188	8548440	9854309	9093543	9723359	6.72329e+06	8355610	11865299	13707115	12650827	11501992	10922702	9428401	-1.33993	12.8619	0.012	1.92082
890.086	3	47.242	KLTALDYHNPAGFNC[160.0307]K[170.1055]DETEFR	83.67	CN166_HUMAN	UPF0568 protein C14orf166 OS=Homo sapiens GN=C14orf166 PE=1 SV=1	C14orf166	146	19544994	17991140	15462303	12764390	15358509	14274113	9457804	5901988	13601702	10564411	6.79931e+06	6.40448e+06	1.80914	24.8013	0.012	1.92082
847.387	3	50.38	LTALDYHNPAGFNC[160.0307]K[170.1055]DETEFR	62.47	CN166_HUMAN	UPF0568 protein C14orf166 OS=Homo sapiens GN=C14orf166 PE=1 SV=1	C14orf166	189	29344574	31731716	40145776	33310288	31197826	32610562	35444648	37236848	37492676	32661880	30592600	29941456	-1.02536	10.5129	0.717	0.144481
572.944	3	31.663	IASK[170.1055]YDHQAEEDLR	24.21	CNN3_HUMAN	Calponin-3 OS=Homo sapiens GN=CNN3 PE=1 SV=1	CNN3		4.00033e+06	4.5484e+06	4.3743e+06	1.77013e+06	2823153	2.87502e+06	7414495	7145693	11152724	12772730	9154990	8981766	-2.77679	27.5071	0.002	2.69897
611.6122, 916.91406	2, 3	32.602	HELQANC[160.0307]YEEVK[170.1055]DR	115.77, 44.77	COF1_HUMAN	Cofilin-1 OS=Homo sapiens GN=CFL1 PE=1 SV=3	CFL1	162, 273	95930488	114209336	84456728	53463212	74822304	69395024	100912640	88309264	131298720	110154344	84117320	89825744	-1.22821	21.762	0.188	0.725842
538.746	2	28.84	MLPDK[170.1055]DC[160.0307]R	21.5	COF1_HUMAN	Cofilin-1 OS=Homo sapiens GN=CFL1 PE=1 SV=3	CFL1	54	843352	1.46325e+06	1.60922e+06	408999	629239	575240	8.15248e+06	2.87376e+06	2733152	5027571	5.28686e+06	6.38246e+06	-5.50816	47.4782	0.001	3
611.3173, 814.7546	3, 4	46.768	K[170.1055]FTGIKHEWQ[129.0426]VNGLDDIKDR	30.83, 54.63	COF2_HUMAN	Cofilin-2 OS=Homo sapiens GN=CFL2 PE=1 SV=1	CFL2	109, 150	37238684	29116806	33849220	34907172	33105062	39090044	2.11004e+06	2.55812e+06	7.02446e+06	5969142	6412625	3.7006e+06	7.4638	27.7808	0.0009922	3.0034
675.837	2	54.916	EENLFSWK[170.1055]GAK	36.44	COIL_HUMAN	Coilin OS=Homo sapiens GN=COIL PE=1 SV=1	COIL	36	1.3113e+06	1.18286e+06	2150194	1.53594e+06	1.21347e+06	934474	4.87949e+06	3.48776e+06	4.11591e+06	2.33965e+06	3482597	2.58749e+06	-2.50868	28.7329	0.001	3
650.803	2	41.469	FK[170.1055]ESFAEMNR	28.34	COX41_HUMAN	Cytochrome c oxidase subunit 4 isoform 1, mitochondrial OS=Homo sapiens GN=COX4I1 PE=1 SV=1	COX4I1		1.0044e+06	1.17208e+06	1.64321e+06	1.87134e+06	1.29695e+06	935923	2.01174e+06	2.13661e+06	3.98424e+06	3.62619e+06	2.19697e+06	2.20453e+06	-2.03944	30.1175	0.007	2.1549
826.09	3	60.03	VNPIQ[129.0426]GLASK[170.1055]WDYEKNEWKK	22.1	COX41_HUMAN	Cytochrome c oxidase subunit 4 isoform 1, mitochondrial OS=Homo sapiens GN=COX4I1 PE=1 SV=1	COX4I1		13210889	8459521	14285660	17765880	18057298	19527054	5.06128e+06	855145	4.06976e+06	6.19376e+06	4603074	5.05044e+06	3.53442	34.6919	0.013	1.88606
832.423	2	43.484	C[160.0307]GAHYK[170.1055]LVPQQLAH	29.77	COX5B_HUMAN	Cytochrome c oxidase subunit 5B, mitochondrial OS=Homo sapiens GN=COX5B PE=1 SV=2	COX5B	58	412835	556034	460239	253749	217828	248670	815950	1.02322e+06	1.47824e+06	1288142	716909	1.08755e+06	-2.9823	32.5896	0.002	2.69897
807.384	2	51.634	WQAIYK[170.1055]Q[129.0426]FDTDR	49.64	CPNS1_HUMAN	Calpain small subunit 1 OS=Homo sapiens GN=CAPNS1 PE=1 SV=1	CAPNS1	151	42499580	41288500	42637168	39654804	39354124	37813016	41753624	37446128	42216148	41044736	52123780	56475248	-1.11434	10.5491	0.279	0.554396
806.89	2	52.607	WQAIYK[170.1055]QFDTDR	66.05	CPNS1_HUMAN	Calpain small subunit 1 OS=Homo sapiens GN=CAPNS1 PE=1 SV=1	CAPNS1	151	4.90148e+06	5407423	5752289	6.97998e+06	5.37509e+06	5574076	8095519	8246979	5566176	5560298	7470721	8498856	-1.27797	15.4833	0.074	1.13077
591.5729, 1182.138	2, 4	51.972	GVTQFGNK[170.1055]YIQQTKPLTLER	153.49, 57.22	CPSF5_HUMAN	Cleavage and polyadenylation specificity factor subunit 5 OS=Homo sapiens GN=NUDT21 PE=1 SV=1	NUDT21	153, 57	61109712	59108828	53637332	68094472	36219680	47323044	84250952	87007408	154031248	152400576	100830648	129103344	-2.17401	23.7988	0.002	2.69897
380.216	2	28.718	EAIEK[170.1055]K	20.06	CQ085_HUMAN	Uncharacterized protein C17orf85 OS=Homo sapiens GN=C17orf85 PE=1 SV=2	C17orf85		3.59767e+06	5679971	2.74561e+06	1.26693e+06	1.7091e+06	2.25686e+06	625998	48971.4	107080	367329	0	0	15.0135	93.8261	0.008	2.09691
679.314	2	39.78	C[160.0307]NK[170.1055]EVYFAER	45.64	CRIP1_HUMAN	Cysteine-rich protein 1 OS=Homo sapiens GN=CRIP1 PE=1 SV=3	CRIP1	50	2.11405e+06	1.73728e+06	1.82781e+06	2.09503e+06	1.76357e+06	1.53053e+06	2386137	1.44226e+06	2.76432e+06	3.95216e+06	2853777	3.02064e+06	-1.48346	21.0911	0.094	1.02687
488.23	2	25.552	GGAESHTFK[170.1055]	35.52	CRIP1_HUMAN	Cysteine-rich protein 1 OS=Homo sapiens GN=CRIP1 PE=1 SV=3	CRIP1	50	8967122	11179797	10736864	10775160	8186210	10311105	32984108	32841124	25862950	42508720	36576012	27784708	-3.3007	14.9929	1.537e-05	4.81333
435.48178, 580.3067, 869.9561	2, 3, 4	39.268	VTSLGK[170.1055]DWHRPC[160.0307]LK	27.42, 33.99, 65.46	CRIP1_HUMAN	Cysteine-rich protein 1 OS=Homo sapiens GN=CRIP1 PE=1 SV=3	CRIP1	63, 65	359606144	343714752	347635840	355033344	324425664	335025504	371252864	337814112	504931168	485225184	414272768	416910304	-1.22512	9.4989	0.056	1.25181
575.324	2	44.018	HLLK[170.1055]PWDAK	30.55	CRTC2_HUMAN	CREB-regulated transcription coactivator 2 OS=Homo sapiens GN=CRTC2 PE=1 SV=2	CRTC2		17926126	15824379	16261203	12007053	12511863	10814709	11518432	10677453	16681271	12602401	10055549	8145109	1.22481	22.4067	0.203	0.692504
846.41	2	46.137	TEDEVLTSK[170.1055]GDAWAK	74.1	CS043_HUMAN	Uncharacterized protein C19orf43 OS=Homo sapiens GN=C19orf43 PE=1 SV=1	C19orf43	74	2.86897e+06	2.40169e+06	3191316	3.59113e+06	1.74775e+06	1400943	7551989	3.73929e+06	6.13378e+06	6914497	7480723	7514959	-2.58754	28.0178	0.003	2.52288
816.718	3	62.597	ATVEC[160.0307]VK[170.1055]DQFGFINYEVGDSK	48.53	CSDE1_HUMAN	Cold shock domain-containing protein E1 OS=Homo sapiens GN=CSDE1 PE=1 SV=2	CSDE1	50	3.64679e+06	2.90747e+06	2.00263e+06	3.0799e+06	604660	2.10508e+06	6269576	2.98787e+06	4968468	3.3231e+06	5432423	4.15463e+06	-1.89147	36.3999	0.079	1.10237
930.672	4	72.1	GNEFFC[160.0307]EVDEDYIQ[129.0426]DK[170.1055]FNLTGLNEQVPHYR	29.09	CSK2B_HUMAN	Casein kinase II subunit beta OS=Homo sapiens GN=CSNK2B PE=1 SV=1	CSNK2B		977524	474765	10609267	17204698	8654873	8814571	540422	338519	2.22231e+06	1.92747e+06	492147	1.82218e+06	6.36462	75.2662	0.11	0.958607
565.2905, 847.43207	2, 3	51.634	C[160.0307]SQAVYAAEK[170.1055]VIGAGK	108.1, 42.88	CSRP1_HUMAN	Cysteine and glycine-rich protein 1 OS=Homo sapiens GN=CSRP1 PE=1 SV=3	CSRP1	108, 52	20687476	26209892	21574192	22130802	19474312	17297456	29133092	24409764	25305598	25070644	31397000	26456978	-1.27006	12.1088	0.019	1.72125
567.798	2	29.221	FAQK[170.1055]IGGSER	23.7	CSRP1_HUMAN	Cysteine and glycine-rich protein 1 OS=Homo sapiens GN=CSRP1 PE=1 SV=3	CSRP1	55	722926	959502	1.34944e+06	265653	1.05155e+06	1.2141e+06	2559572	2108990	3472547	2.81464e+06	3278563	3.07848e+06	-3.11204	29.6416	0.01	2
590.543	4	25.584	HEEAPGHRPTTNPNASK[170.1055]FAQK	23.37	CSRP1_HUMAN	Cysteine and glycine-rich protein 1 OS=Homo sapiens GN=CSRP1 PE=1 SV=3	CSRP1	53	17761236	14502917	12227544	11321737	10473143	12534115	15029066	5563413	27673366	29802252	10415466	9646077	-1.24497	40.8441	0.852	0.0695604
849.069	3	36.247	YQEAAPNVANNTGPHAASC[160.0307]FGAKK[170.1055]	30.15	CTND1_HUMAN	Catenin delta-1 OS=Homo sapiens GN=CTNND1 PE=1 SV=1	CTNND1		8280263	6925519	5685622	5375656	6042319	5821806	3918172	958121	6.51473e+06	8.25844e+06	3943310	3.57567e+06	1.40351	36.5234	0.236	0.627088
606.665	3	56.013	APELLAK[170.1055]YC[160.0307]DNLLKK	37.33	CUL2_HUMAN	Cullin-2 OS=Homo sapiens GN=CUL2 PE=1 SV=2	CUL2	46	11746920	11132573	11545005	10283475	14057191	10240308	10868192	6.64357e+06	12235598	8648492	8881871	7.26576e+06	1.26515	17.7833	0.093	1.03152
864.914	2	49.694	ISNYGWDQSDK[170.1055]FVK	82.63	CYBP_HUMAN	Calcyclin-binding protein OS=Homo sapiens GN=CACYBP PE=1 SV=2	CACYBP	146	13393064	14016155	14850367	11938185	12499995	11365438	17695816	19746524	17336844	13938771	13966396	13197660	-1.22826	13.3279	0.072	1.14267
606.787	2	24.199	QSSC[160.0307]GK[170.1055]FQTK	61.17	DDX24_HUMAN	ATP-dependent RNA helicase DDX24 OS=Homo sapiens GN=DDX24 PE=1 SV=1	DDX24	63	9121186	9215372	10916834	10043750	8276638	8130770	33096384	34792324	43604568	44929512	37644328	36985704	-4.14783	11.8919	7.366e-07	6.13277
379.731	2	30.962	VVGK[170.1055]WK	36.63	DDX24_HUMAN	ATP-dependent RNA helicase DDX24 OS=Homo sapiens GN=DDX24 PE=1 SV=1	DDX24	61	15735752	22407472	23673982	11521219	15945792	16579423	55985248	33772652	71711104	86528104	57753256	67255728	-3.52346	27.2083	0.000342	3.46597
485.243	2	38.774	SGFGK[170.1055]FER	51.4	DDX3X_HUMAN	ATP-dependent RNA helicase DDX3X OS=Homo sapiens GN=DDX3X PE=1 SV=3	DDX3X	93	8781746	11670951	10766210	11246102	8882906	8065899	14999522	17977106	17064796	18757232	12549129	14801800	-1.6183	14.8555	0.002	2.69897
816.387	3	51.598	SSGFSGK[170.1055]GFKFDETEQALANER	31.18	DDX46_HUMAN	Probable ATP-dependent RNA helicase DDX46 OS=Homo sapiens GN=DDX46 PE=1 SV=2	DDX46	161	8538652	10353131	9874120	8.34508e+06	7.20911e+06	5296491	6.09869e+06	3.29577e+06	6794959	9009154	7897355	7380761	1.22581	25.6498	0.316	0.500313
565.813	2	40.488	FGNPGEK[170.1055]LVK	64.39	DDX5_HUMAN	Probable ATP-dependent RNA helicase DDX5 OS=Homo sapiens GN=DDX5 PE=1 SV=1	DDX5	322	30023512	36135740	33557508	29632162	33436382	30552432	77706592	87346680	85667584	77071040	82683424	80202696	-2.53793	6.54801	7.366e-07	6.13277
629.861	2	35.995	KFGNPGEK[170.1055]LVK	44.23	DDX5_HUMAN	Probable ATP-dependent RNA helicase DDX5 OS=Homo sapiens GN=DDX5 PE=1 SV=1	DDX5	238	5866155	7.86672e+06	6923826	6648362	6.75068e+06	7.3417e+06	17400326	21521354	24321408	27733590	18658768	19698844	-3.12421	13.8777	2.51e-05	4.60033
810.924	2	61.144	LIDFLEC[160.0307]GK[170.1055]TNLR	78.2	DDX5_HUMAN	Probable ATP-dependent RNA helicase DDX5 OS=Homo sapiens GN=DDX5 PE=1 SV=1	DDX5	149	19491792	21866396	25338242	22393240	17371322	20031882	22437478	22559006	29142222	26585464	27599664	28914004	-1.24306	12.2837	0.031	1.50864
510.911	3	42.858	HFVGMLPEK[170.1055]DC[160.0307]R	28.86	DEST_HUMAN	Destrin OS=Homo sapiens GN=DSTN PE=1 SV=3	DSTN	69	15077666	17027008	14746978	14506705	10022737	10584830	9712621	8911986	13035412	16307273	7873367	8.17449e+06	1.28041	25.6846	0.167	0.777284
381.729	2	29.548	K[170.1055]FQGIK	33.94	DEST_HUMAN	Destrin OS=Homo sapiens GN=DSTN PE=1 SV=3	DSTN	72	23915246	39402764	38761852	22603036	35520688	35124524	68144696	66227744	67668864	66489664	79348832	97201496	-2.27863	19.6786	0.0007911	3.10177
893.988	2	61.773	GALVVVNDLGGDFK[170.1055]GVGK	83.37	DHB4_HUMAN	Peroxisomal multifunctional enzyme type 2 OS=Homo sapiens GN=HSD17B4 PE=1 SV=3	HSD17B4	83	4.62824e+06	6.81141e+06	3.47495e+06	4350771	3.48784e+06	4638207	7.31565e+06	6194176	7044036	7.83583e+06	6292359	6806876	-1.51467	17.8779	0.017	1.76955
529.285	3	61.277	GASIVEDK[170.1055]LVEDLR	53.31	DHE3_HUMAN	Glutamate dehydrogenase 1, mitochondrial OS=Homo sapiens GN=GLUD1 PE=1 SV=2	GLUD1	55	16433704	16376714	20181612	21294876	16322686	10946529	19150188	20080208	18024232	15749540	16849532	12336540	-1.00624	18.9058	0.923	0.0347983
1103.54	2	52.296	ISGASEK[170.1055]DIVHSGLAYTMER	103.19	DHE3_HUMAN	Glutamate dehydrogenase 1, mitochondrial OS=Homo sapiens GN=GLUD1 PE=1 SV=2	GLUD1	103	2.43616e+06	4174738	3.09777e+06	1.36832e+06	894596	1.70919e+06	2093292	2.42636e+06	3.39924e+06	6.20274e+06	1.24007e+06	3123258	-1.35116	54.3764	0.443	0.353596
681.376	3	50.276	AAAAK[170.1055]PNNLSLVVHGPGDLR	40.26	DHSO_HUMAN	Sorbitol dehydrogenase OS=Homo sapiens GN=SORD PE=1 SV=3	SORD	40	10366600	9618017	10478778	8795254	7885630	7483557	4.89544e+06	4.08858e+06	2.26819e+06	3.41307e+06	464314	913611	3.40505	39.9865	0.027	1.56864
1030.06	3	43.055	DK[170.1055]DDDGGEDDDANC[160.0307]N[115.0269]LIC[160.0307]GDEYGPETR	63.42	DHX9_HUMAN	ATP-dependent RNA helicase A OS=Homo sapiens GN=DHX9 PE=1 SV=4	DHX9	220	6442157	4103984	5.12005e+06	5304899	3.25494e+06	4.15888e+06	8643138	0	8434975	5814583	4.63108e+06	5538296	-1.16478	40.4497	0.598	0.223299
513.959	3	51.833	ALTGGIAHLFK[170.1055]QNK	36.15	DLDH_HUMAN	Dihydrolipoyl dehydrogenase, mitochondrial OS=Homo sapiens GN=DLD PE=1 SV=1	DLD	65	5.94136e+06	6.56606e+06	10519268	10164689	7.87556e+06	6.08981e+06	12835264	2596068	11887094	10996361	11920201	9059967	-1.2574	32.1839	0.67	0.173925
812.391	2	39.039	SEEQLK[170.1055]EEGIEYK	77.08	DLDH_HUMAN	Dihydrolipoyl dehydrogenase, mitochondrial OS=Homo sapiens GN=DLD PE=1 SV=1	DLD	106	11399750	13305675	13483752	13979266	7720633	9324366	16567206	18983020	18499278	18674432	14237574	15053431	-1.47392	16.995	0.02	1.69897
618.33	2	48.406	VGK[170.1055]FPFAANSR	32.95	DLDH_HUMAN	Dihydrolipoyl dehydrogenase, mitochondrial OS=Homo sapiens GN=DLD PE=1 SV=1	DLD	33	20498718	23159440	26145054	24897492	19450054	20743548	30438988	39351996	28843890	30106812	26934176	31025974	-1.38406	12.8472	0.005	2.30103
465.23682, 697.35175	2, 3	25.04	AHGELHEQFK[170.1055]R	38.77, 50.91	DOCK7_HUMAN	Dedicator of cytokinesis protein 7 OS=Homo sapiens GN=DOCK7 PE=1 SV=4	DOCK7	39, 51	40570260	39318616	33454356	34876940	28215050	31932334	64815840	23073018	63350656	110952408	52987312	50002248	-1.75258	30.2986	0.133	0.876148
847.417	2	67.97	EEK[170.1055]C[160.0307]EFLPFLSPR	41.16	DPYD_HUMAN	Dihydropyrimidine dehydrogenase [NADP+] OS=Homo sapiens GN=DPYD PE=1 SV=2	DPYD	41	6934333	6.55975e+06	6473623	7.42623e+06	4657112	5513285	749421	1.0016e+06	2218322	2.92757e+06	1.16858e+06	1.20166e+06	4.05349	35.3353	0.003	2.52288
551.326	2	71.494	C[160.0307]LRTILK[170.1055]R	20.35	DYH6_HUMAN	Dynein heavy chain 6, axonemal OS=Homo sapiens GN=DNAH6 PE=1 SV=3	DNAH6	58	14605125	20788516	9287862	9032099	5197135	11415938	24232228	16286970	10917818	16189614	36080184	53421032	-2.23426	53.5608	0.075	1.12494
687.325	2	48.804	SFDSEFK[170.1055]LAC[160.0307]K	55.71	DYHC1_HUMAN	Cytoplasmic dynein 1 heavy chain 1 OS=Homo sapiens GN=DYNC1H1 PE=1 SV=5	DYNC1H1	449	28059154	29108554	32010260	33566080	20708768	23580640	43158160	46245648	37326448	35342160	40217456	39002908	-1.44458	13.7584	0.009	2.04576
989.784	3	55.391	AVIK[170.1055]NADMSEEMQQDSVEC[160.0307]ATQALEK	50.62	DYL1_HUMAN	Dynein light chain 1, cytoplasmic OS=Homo sapiens GN=DYNLL1 PE=1 SV=1	DYNLL1	51	2.60576e+06	1.57279e+06	2573029	758888	592203	1.22799e+06	1.95528e+06	176540	2.368e+06	1.73036e+06	1.15598e+06	564945	1.1735	59.9634	0.6	0.221849
486.264	3	49.953	YNIEK[170.1055]DIAAHIK	26.68	DYL1_HUMAN	Dynein light chain 1, cytoplasmic OS=Homo sapiens GN=DYNLL1 PE=1 SV=1	DYNLL1		21128238	19277334	22493016	22309124	19190526	16759208	21498910	21559576	27538792	23862228	20556082	19918722	-1.11371	11.7109	0.216	0.665546
1104.48	3	50.203	AGVYPEK[170.1055]DQ[129.0426]AENEDGAQENTFSMDPQLER	68.37	DYN2_HUMAN	Dynamin-2 OS=Homo sapiens GN=DNM2 PE=1 SV=2	DNM2	68	2.76695e+06	1.96078e+06	1.88859e+06	1914385	1.17942e+06	1.3346e+06	3.5053e+06	669010	2.65511e+06	2.80611e+06	1.5041e+06	1.19027e+06	-1.11636	41.8908	0.996	0.00174066
1088.97	4	42.417	EPGSGTESDTSPDFHNQENEPSQEDPEDLDGSVQGVK[170.1055]PQK	46.48	EAF6_HUMAN	Chromatin modification-related protein MEAF6 OS=Homo sapiens GN=MEAF6 PE=1 SV=1	MEAF6	46	408788	197092	52466.9	0	229218	75433.8	1.4345e+06	0	2.33171e+06	3.14107e+06	156867	768296	-8.13339	94.3933	0.201	0.696804
411.211	2	21.061	FK[170.1055]EAER	35.44	EAF6_HUMAN	Chromatin modification-related protein MEAF6 OS=Homo sapiens GN=MEAF6 PE=1 SV=1	MEAF6	35	7196600	7836162	8.29416e+06	7.92412e+06	6462029	6.1388e+06	19609872	21172560	16250645	18709622	18436590	20183098	-2.60793	10.3623	4.67e-06	5.33068
641.649	3	23.478	YLTNQK[170.1055]NSNSK[170.1055]N[115.0269]DRR	40	EAF6_HUMAN	Chromatin modification-related protein MEAF6 OS=Homo sapiens GN=MEAF6 PE=1 SV=1	MEAF6	41	2200057	1.71335e+06	1.11471e+06	520208	841063	750884	4.18643e+06	3990767	6061827	6478099	2335556	2324626	-3.55411	47.9278	0.005	2.30103
641.321	3	22.757	YLTNQK[170.1055]NSNSK[170.1055]NDRR	48.81	EAF6_HUMAN	Chromatin modification-related protein MEAF6 OS=Homo sapiens GN=MEAF6 PE=1 SV=1	MEAF6	50	15518842	15974270	12898135	13268676	12468644	12359636	32672228	31765266	38735060	41897696	28917816	28833252	-2.45879	13.7089	2.959e-05	4.52886
544.303	3	38.292	GQQQVFK[170.1055]GLNDKVK	30.05	ECHA_HUMAN	Trifunctional enzyme subunit alpha, mitochondrial OS=Homo sapiens GN=HADHA PE=1 SV=2	HADHA	123	51498972	46593592	58555708	57391384	36429132	31039248	39181828	19242558	48487108	42282252	32705312	27071764	1.34712	27.257	0.164	0.785156
930.769	3	64.963	TGIEQGSDAGYLC[160.0307]ESQK[170.1055]FGELVMTK	88.77	ECHA_HUMAN	Trifunctional enzyme subunit alpha, mitochondrial OS=Homo sapiens GN=HADHA PE=1 SV=2	HADHA	389	85973168	78640552	92670920	97295136	64070040	60670624	86950016	79297424	98401312	86626704	100509304	82472432	-1.11461	14.1998	0.302	0.519993
1150.94	3	74.432	VLK[170.1055]EVEAVIPDHC[160.0307]IFASNTSALPISEIAAVSK	36.51	ECHA_HUMAN	Trifunctional enzyme subunit alpha, mitochondrial OS=Homo sapiens GN=HADHA PE=1 SV=2	HADHA	223	1.64692e+06	1.44118e+06	3.17939e+06	3010536	1961929	3.97872e+06	874792	283528	680119	1.5308e+06	599135	502519	3.40395	48.7532	0.006	2.22185
505.282	2	30.774	EVSTYIK[170.1055]K	39.4	EF1A1_HUMAN	Elongation factor 1-alpha 1 OS=Homo sapiens GN=EEF1A1 PE=1 SV=1	EEF1A1	351	13907132	19611984	15403752	8720895	12243252	14981876	17411332	11181751	19490484	22140864	20067836	25485550	-1.3642	25.2751	0.142	0.847712
406.23593, 608.85034	2, 3	39.879	KLEDGPK[170.1055]FLK	31.6, 58.15	EF1A1_HUMAN	Elongation factor 1-alpha 1 OS=Homo sapiens GN=EEF1A1 PE=1 SV=1	EEF1A1	212, 262	73693040	72385824	74223168	68431616	69037504	48626716	82907064	112298544	103642432	109624896	70832568	95341200	-1.414	15.5958	0.018	1.74473
544.802	2	44.094	LEDGPK[170.1055]FLK	51.98	EF1A1_HUMAN	Elongation factor 1-alpha 1 OS=Homo sapiens GN=EEF1A1 PE=1 SV=1	EEF1A1	351	33011984	33753196	30525004	29390012	25325902	25147882	20323006	22622682	19504812	17215430	18762356	15901204	1.5495	12.4425	0.001	3
675.3888, 1012.57965	2, 3	67.147	LPLQDVYK[170.1055]IGGIGTVPVGR	115.31, 58.3	EF1A1_HUMAN	Elongation factor 1-alpha 1 OS=Homo sapiens GN=EEF1A1 PE=1 SV=1	EEF1A1	212, 566	230178128	220043616	246898144	290069632	155239792	193639248	223755760	239892368	228943968	217042528	197479008	193368864	1.02736	14.5225	0.927	0.0329203
468.755	2	31.78	TIEK[170.1055]FEK	37.55	EF1A1_HUMAN	Elongation factor 1-alpha 1 OS=Homo sapiens GN=EEF1A1 PE=1 SV=1	EEF1A1	178	174600352	220084320	197111072	112931368	143153680	153516448	187268000	219032560	213063136	227919264	180013808	190987536	-1.21658	16.3683	0.142	0.847712
826.913	2	41.856	TIEKFEK[170.1055]EAAEMGK	59.24	EF1A1_HUMAN	Elongation factor 1-alpha 1 OS=Homo sapiens GN=EEF1A1 PE=1 SV=1	EEF1A1	357	3.32223e+06	2.73084e+06	3.322e+06	1.04279e+06	858633	1.24454e+06	1.07901e+06	1.88295e+06	2904433	634932	1.04806e+06	489742	1.55751	61.7461	0.313	0.504456
548.2902, 821.93164	2, 3	61.637	YEEIVK[170.1055]EVSTYIK	63.25, 95.69	EF1A1_HUMAN	Elongation factor 1-alpha 1 OS=Homo sapiens GN=EEF1A1 PE=1 SV=1	EEF1A1	351, 357	213367744	203547120	238843760	261577984	209354496	216376016	222258592	219826016	226456112	211070016	304003200	289885696	-1.09712	13.1455	0.365	0.437707
590.98846, 885.9786	2, 3	56.091	YEEIVK[170.1055]EVSTYIKK	66.93, 84.01	EF1A1_HUMAN	Elongation factor 1-alpha 1 OS=Homo sapiens GN=EEF1A1 PE=1 SV=1	EEF1A1	351, 357	128073072	131493416	111889536	120662712	112900000	107700248	93500824	93176776	90437120	90378896	118991728	111441824	1.19198	10.2221	0.035	1.45593
1132.08	2	74.103	GFGDLK[170.1055]SPAGLQVLNDYLADK	83.5	EF1B_HUMAN	Elongation factor 1-beta OS=Homo sapiens GN=EEF1B2 PE=1 SV=3	EEF1B2	135	5.09948e+06	5699199	10622996	9900598	7784030	8386435	3326744	1.70341e+06	3.17292e+06	4.3788e+06	2.29308e+06	2.73639e+06	2.69671	29.6694	0.002	2.69897
558.345	2	44.541	LVPVGYGIKK[170.1055]	55.86	EF1B_HUMAN	Elongation factor 1-beta OS=Homo sapiens GN=EEF1B2 PE=1 SV=3	EEF1B2	56	22090472	24333366	25170714	30329778	19290494	20061548	71865672	92480008	73901664	76308584	83290256	96320736	-3.49787	14.7511	5.718e-06	5.24276
547.803	2	42.633	AFNQGK[170.1055]IFK	58.54	EF1G_HUMAN	Elongation factor 1-gamma OS=Homo sapiens GN=EEF1G PE=1 SV=3	EEF1G	129	692348096	787812800	772824256	748638144	639729664	697203776	1004344384	1119224960	1001621504	1078187136	1075629568	1076023168	-1.46478	6.09491	0.0001356	3.86774
658.864	2	48.65	EDLYLK[170.1055]PIQR	29.25	EF2_HUMAN	Elongation factor 2 OS=Homo sapiens GN=EEF2 PE=1 SV=4	EEF2	352	49338024	49275348	53510600	56441616	38641152	41671840	54189840	52357376	39859508	43771816	42073460	46768960	1.03533	13.2523	0.731	0.136083
507.316	2	47.815	LIEK[170.1055]LDIK	48.79	EF2_HUMAN	Elongation factor 2 OS=Homo sapiens GN=EEF2 PE=1 SV=4	EEF2	261	38092708	38358852	39645220	38280268	33444152	34188436	41785692	38854072	41821228	38467108	40749864	37836296	-1.07885	5.62683	0.096	1.01773
635.675	3	68.227	STLTDSLVC[160.0307]K[170.1055]AGIIASAR	22.44	EF2_HUMAN	Elongation factor 2 OS=Homo sapiens GN=EEF2 PE=1 SV=4	EEF2	352	3.47053e+06	3402756	2.64012e+06	2098450	1.52361e+06	1.3046e+06	2.30482e+06	2.08801e+06	2.00849e+06	1.43699e+06	2.05734e+06	1.63407e+06	1.25242	27.5696	0.462	0.335358
658.319	2	43.253	YFDPANGK[170.1055]FSK	80.08	EF2_HUMAN	Elongation factor 2 OS=Homo sapiens GN=EEF2 PE=1 SV=4	EEF2	352	89242816	97764688	97491024	98480296	78261400	84700192	125665552	138876272	125745560	125677808	123905472	114292792	-1.3814	7.70711	0.0006771	3.16935
656.35	2	49.283	AAFK[170.1055]ELQSTFK	49.58	EFHD2_HUMAN	EF-hand domain-containing protein D2 OS=Homo sapiens GN=EFHD2 PE=1 SV=1	EFHD2	84	1.77518e+06	2.01134e+06	1.16383e+06	1.24161e+06	1.06106e+06	2.00379e+06	6.18485e+06	6041178	6081300	7066037	6542998	8.25423e+06	-4.33957	20.5311	0.0001699	3.76981
1086.09	2	80.425	DLEK[170.1055]PFLLPVEAVYSVPGR	70.03	EFTU_HUMAN	Elongation factor Tu, mitochondrial OS=Homo sapiens GN=TUFM PE=1 SV=2	TUFM	152	4.91265e+06	4697078	7610566	6.46044e+06	4.42729e+06	4.27821e+06	3.51531e+06	3276788	4207107	4391989	1.65805e+06	1.1371e+06	1.7808	34.5259	0.067	1.17393
676.377	3	76.919	SVQK[170.1055]LLDAVDTYIPVPAR	38.35	EFTU_HUMAN	Elongation factor Tu, mitochondrial OS=Homo sapiens GN=TUFM PE=1 SV=2	TUFM	105	3.68581e+06	2.64412e+06	7.4802e+06	8772804	3.21843e+06	3.49684e+06	3.1441e+06	431285	2.21536e+06	3.52135e+06	2019409	1.01441e+06	2.37311	55.232	0.071	1.14874
532.79	2	30.066	YLTGEK[170.1055]GVR	25.14	EGLN1_HUMAN	Egl nine homolog 1 OS=Homo sapiens GN=EGLN1 PE=1 SV=1	EGLN1		5046595	7.60463e+06	7.30265e+06	3.93266e+06	5.26303e+06	5720191	10135930	9740993	13655891	13230155	9643379	11682521	-1.95266	19.95	0.002	2.69897
434.751	2	40.927	IFSK[170.1055]FGK	20.46	EIF3B_HUMAN	Eukaryotic translation initiation factor 3 subunit B OS=Homo sapiens GN=EIF3B PE=1 SV=3	EIF3B		6504765	8753087	9332814	10580823	5196382	4080068	18544888	20017638	13594864	11561750	10627613	10649158	-1.91226	31.7597	0.018	1.74473
693.343	3	62.851	TSIFWN[115.0269]DVK[170.1055]DPVSIEER	24.82	EIF3B_HUMAN	Eukaryotic translation initiation factor 3 subunit B OS=Homo sapiens GN=EIF3B PE=1 SV=3	EIF3B	112	5.02906e+06	6.6885e+06	5889704	8691448	4.74617e+06	5.18146e+06	6985499	4.69116e+06	9605465	5554769	9192402	8407640	-1.22665	25.7351	0.314	0.50307
849.902	4	55.618	IMQNTDPHSQ[129.0426]EYVEHLK[170.1055]DEAQVC[160.0307]AIIER	24.41	EIF3C_HUMAN	Eukaryotic translation initiation factor 3 subunit C OS=Homo sapiens GN=EIF3C PE=1 SV=1	EIF3C		4313880	4.14899e+06	7183104	4971368	8703042	7450443	1.8991e+06	754059	6210139	3456061	6539559	4.37995e+06	1.5823	45.2876	0.193	0.714443
442.782	2	38.568	ANVGK[170.1055]LLK	37.23	EIF3K_HUMAN	Eukaryotic translation initiation factor 3 subunit K OS=Homo sapiens GN=EIF3K PE=1 SV=1	EIF3K	37	28884672	30902200	28973472	29223542	27134754	29307358	40435428	51877848	48873848	53370788	43458416	41134756	-1.6004	8.08155	0.0008425	3.07443
678.357	2	36.44	QIHK[170.1055]FEELNR	40.3	EIF3L_HUMAN	Eukaryotic translation initiation factor 3 subunit L OS=Homo sapiens GN=EIF3L PE=1 SV=1	EIF3L	40	2275149	1.66239e+06	1.78258e+06	1.13323e+06	1.42451e+06	1836413	1.98327e+06	1.23117e+06	2.79781e+06	3184920	1.62046e+06	2.18866e+06	-1.28593	28.284	0.312	0.505845
621.358	2	42.336	VLENIELNK[170.1055]K	33.74	EIF3L_HUMAN	Eukaryotic translation initiation factor 3 subunit L OS=Homo sapiens GN=EIF3L PE=1 SV=1	EIF3L	35	2.61768e+06	3.5126e+06	4.0558e+06	2520461	2.43399e+06	1.655e+06	2.92591e+06	3191537	3.86026e+06	3.44506e+06	3047343	2.39521e+06	-1.12323	23.1092	0.427	0.369572
678.361	2	37.798	SENVDVGK[170.1055]PALGK	38.62	ELYS_HUMAN	Protein ELYS OS=Homo sapiens GN=AHCTF1 PE=1 SV=3	AHCTF1	39	1.76654e+06	2.31943e+06	2.33846e+06	3.23651e+06	1.92549e+06	1.59751e+06	8.14919e+06	3.87355e+06	6.65117e+06	9380173	6509829	5.20398e+06	-3.01639	28.3048	0.0007085	3.14966
959.799	3	28.781	IAEK[170.1055]GSTIETEQKEDKGEDSEPVTSK	58.32	ENAH_HUMAN	Protein enabled homolog OS=Homo sapiens GN=ENAH PE=1 SV=2	ENAH	80	23349890	36633700	16605275	12289704	18073926	22400056	56111652	40484540	31997676	76363944	30401640	33808856	-2.08089	39.6619	0.018	1.74473
416.731	2	26.655	AAFK[170.1055]EPK	30.3	ENL_HUMAN	Protein ENL OS=Homo sapiens GN=MLLT1 PE=1 SV=2	MLLT1		10325318	10498821	9580481	9661194	11128362	14258027	48531788	35364912	20208010	39833108	43892504	58218528	-3.75921	23.6447	0.001	3
651.363	2	42.743	AGAVEK[170.1055]GVPLYR	48.24	ENOA_HUMAN	Alpha-enolase OS=Homo sapiens GN=ENO1 PE=1 SV=2	ENO1	371	24380514	31835046	26099142	24434836	20226086	22640068	30074948	34583316	31769918	34717896	27474258	28584820	-1.25124	12.7346	0.032	1.49485
929.134	3	72.692	DATNVGDEGGFAPNILENK[170.1055]EGLELLK	60.46	ENOA_HUMAN	Alpha-enolase OS=Homo sapiens GN=ENO1 PE=1 SV=2	ENO1	547	4.47296e+06	6127598	6.57707e+06	6.39403e+06	3708572	5053610	3.64677e+06	5.82776e+06	6.85407e+06	3.92843e+06	780208	3160079	1.33626	37.181	0.303	0.518557
657.388	2	62.617	EGLELLK[170.1055]TAIGK	53.19	ENOA_HUMAN	Alpha-enolase OS=Homo sapiens GN=ENO1 PE=1 SV=2	ENO1	371	52437968	45449228	63246768	58185792	48443056	61143272	53443888	50759064	56681100	54886768	59195048	55882968	-1.00591	9.14506	0.873	0.0589858
870.088	3	50.311	EKYGK[170.1055]DATNVGDEGGFAPNILENK	77.17	ENOA_HUMAN	Alpha-enolase OS=Homo sapiens GN=ENO1 PE=1 SV=2	ENO1	547	134171968	150251904	128529952	126628968	98476240	107206296	104584592	130433608	106966912	105361528	83237656	90862888	1.19924	15.3587	0.122	0.91364
961.997	2	71.324	GN[115.0269]PTVEVDLFTSK[170.1055]GLFR	29.24	ENOA_HUMAN	Alpha-enolase OS=Homo sapiens GN=ENO1 PE=1 SV=2	ENO1	880	5507077	2.69706e+06	16730076	13456178	15500906	17456330	3034731	1.19494e+06	14262426	9672102	10408374	11799293	1.41642	56.9018	0.481	0.317855
408.562	3	27.129	GVSK[170.1055]AVEHINK	23.21	ENOA_HUMAN	Alpha-enolase OS=Homo sapiens GN=ENO1 PE=1 SV=2	ENO1	145	5557354	7111950	4378743	3.85184e+06	4132220	5590667	6657698	3.17431e+06	6167320	11935156	6626871	8873963	-1.4184	32.289	0.268	0.571865
820.461	2	52.364	IGAEVYHNLK[170.1055]NVIK	34.86	ENOA_HUMAN	Alpha-enolase OS=Homo sapiens GN=ENO1 PE=1 SV=2	ENO1	428	1.43811e+06	2911684	1.66867e+06	1.68965e+06	2369831	2.32477e+06	2.27129e+06	3.89173e+06	3550476	3509138	2.57589e+06	3.1004e+06	-1.52377	23.4436	0.029	1.5376
496.274	3	30.196	KLNVTEQEK[170.1055]IDK	37.44	ENOA_HUMAN	Alpha-enolase OS=Homo sapiens GN=ENO1 PE=1 SV=2	ENO1	178	9161424	10396859	8.10443e+06	5.07393e+06	5918258	7109560	9479581	5.30276e+06	11149710	11289338	7298255	8869884	-1.16662	26.0611	0.451	0.345823
889.108	3	69.355	SC[160.0307]N[115.0269]C[160.0307]LLLK[170.1055]VNQIGSVTESLQAC[160.0307]K	107.68	ENOA_HUMAN	Alpha-enolase OS=Homo sapiens GN=ENO1 PE=1 SV=2	ENO1	547	394845728	225254944	543202816	523135008	511254080	565090304	316364736	114959944	475078624	458892160	519736160	585175680	1.11844	34.761	0.6	0.221849
889.105	3	74.746	SC[160.0307]NC[160.0307]LLLK[170.1055]VN[115.0269]QIGSVTESLQAC[160.0307]K	99.31	ENOA_HUMAN	Alpha-enolase OS=Homo sapiens GN=ENO1 PE=1 SV=2	ENO1	547	2347771	2972189	7.49022e+06	17347630	2.50887e+06	5383939	3.43233e+06	2.23815e+06	864026	5.45552e+06	4.4211e+06	9980767	1.44175	81.4209	0.557	0.254145
666.8336, 888.7759, 1332.6602	2, 3, 4	71.173	SC[160.0307]NC[160.0307]LLLK[170.1055]VNQIGSVTESLQAC[160.0307]K	119.84, 171.73, 56.12	ENOA_HUMAN	Alpha-enolase OS=Homo sapiens GN=ENO1 PE=1 SV=2	ENO1	371, 547, 809	1795645952	1064371648	2911584000	3668404736	2464296704	3321451264	1712076544	596624704	2724765440	2115545856	1942319488	2154046464	1.35396	38.1744	0.377	0.423659
1010.14	3	77.702	SFIK[170.1055]DYPVVSIEDPFDQ[129.0426]DDWGAWQK	20.74	ENOA_HUMAN	Alpha-enolase OS=Homo sapiens GN=ENO1 PE=1 SV=2	ENO1	703	36991444	23210776	115442360	107812960	62480720	57234432	23467546	8371004	48240728	38071580	65314412	55037580	1.69043	54.19	0.274	0.562249
1009.81	3	78.615	SFIK[170.1055]DYPVVSIEDPFDQDDWGAWQK	44.72	ENOA_HUMAN	Alpha-enolase OS=Homo sapiens GN=ENO1 PE=1 SV=2	ENO1	693	8802080	4.85432e+06	25986522	24875362	7287635	10066823	3.89846e+06	640317	8795748	7548123	5.72518e+06	4968414	2.59286	61.3583	0.116	0.935542
557.774	2	44.064	SGK[170.1055]YDLDFK	44.71	ENOA_HUMAN	Alpha-enolase OS=Homo sapiens GN=ENO1 PE=1 SV=2	ENO1	302	77216472	83908080	75622288	83243168	68976920	63316004	94364536	105161440	82791528	85313520	79255752	77671896	-1.1598	11.3449	0.093	1.03152
1176.06	2	54.057	YGK[170.1055]DATNVGDEGGFAPNILENK	151.75	ENOA_HUMAN	Alpha-enolase OS=Homo sapiens GN=ENO1 PE=1 SV=2	ENO1	809	190714768	200624912	188414112	190293904	154341616	166648144	162384656	185126384	159002784	172712656	147292976	149967360	1.11731	9.1955	0.123	0.910095
884.429	3	72.912	AC[160.0307]N[115.0269]C[160.0307]LLLK[170.1055]VN[115.0269]Q[129.0426]IGSVTESIQAC[160.0307]K	56.77	ENOB_HUMAN	Beta-enolase OS=Homo sapiens GN=ENO3 PE=1 SV=4	ENO3	296	440898	1.12084e+06	1.10827e+06	8952764	1.5882e+06	6963656	658164	116358	275843	1363300	687583	2735891	3.45625	103.65	0.18	0.744727
663.32996, 884.10406, 1325.6525	2, 3, 4	70.81	AC[160.0307]N[115.0269]C[160.0307]LLLK[170.1055]VN[115.0269]QIGSVTESIQAC[160.0307]K	34.71, 62.38, 82.71	ENOB_HUMAN	Beta-enolase OS=Homo sapiens GN=ENO3 PE=1 SV=4	ENO3	178, 296, 52	1050709184	586731904	1465480064	1311377408	1242919168	1584271360	691144832	302631552	1231073664	881553344	1045516160	1076591104	1.385	33.877	0.267	0.573489
878.114	3	72.754	AC[160.0307]NC[160.0307]LLLK[170.1055]VNQIGSVTEAIQAC[160.0307]K	90.45	ENOG_HUMAN	Gamma-enolase OS=Homo sapiens GN=ENO2 PE=1 SV=3	ENO2	210	8655513	3.11218e+06	21450838	22402490	20528756	25326226	4415178	715008	12391555	8588799	5.26248e+06	8400199	2.55137	56.7504	0.147	0.832683
392.275	2	40.688	LLK[170.1055]VIR	23.33	ENPL_HUMAN	Endoplasmin OS=Homo sapiens GN=HSP90B1 PE=1 SV=1	HSP90B1	80	22290134	22958166	20310840	23022496	12523627	12765660	27482120	21451020	29614516	29470500	36025056	37841940	-1.59729	22.9984	0.024	1.61979
862.436	3	75.113	TVWDWELMN[115.0269]DIK[170.1055]PIWQRPSK	20.44	ENPL_HUMAN	Endoplasmin OS=Homo sapiens GN=HSP90B1 PE=1 SV=1	HSP90B1	234	27248074	12992313	107489592	88264312	83853784	97826912	9724361	1.79765e+06	77985080	44595988	38096920	41535076	1.95417	66.6783	0.279	0.554396
561.63	3	55.57	AEYYHLLAEK[170.1055]IYK	31.43	EP300_HUMAN	Histone acetyltransferase p300 OS=Homo sapiens GN=EP300 PE=1 SV=2	EP300	136	11133529	8.32585e+06	9527244	9822880	9834928	6.16593e+06	8774224	5.73777e+06	11195746	7244045	11342374	8986837	1.0287	21.6824	0.816	0.0883098
628.276	3	21.776	EENTSNESTDVTK[170.1055]GDSK	53.24	EP300_HUMAN	Histone acetyltransferase p300 OS=Homo sapiens GN=EP300 PE=1 SV=2	EP300	377	1.52807e+06	1.21107e+06	1339127	1.21262e+06	825266	482667	1.25794e+06	0	1.4181e+06	1.32945e+06	521840	906286	1.21444	47.856	0.459	0.338187
1119.5	2	24.757	EENTSNESTDVTK[170.1055]GDSK[170.1055]NAK	136.24	EP300_HUMAN	Histone acetyltransferase p300 OS=Homo sapiens GN=EP300 PE=1 SV=2	EP300	533	1.26014e+06	1.18452e+06	1291291	659164	489080	665646	1.37994e+06	8423.08	916757	1.08257e+06	107751	186942	1.50713	66.9165	0.255	0.59346
803.373	3	27.117	EENTSNESTDVTK[170.1055]GDSK[170.1055]NAK[170.1055]K	64.71	EP300_HUMAN	Histone acetyltransferase p300 OS=Homo sapiens GN=EP300 PE=1 SV=2	EP300	567	11800973	14479138	9101691	10273696	9232350	10543294	17562628	0	10683052	20102716	10594034	12778055	-1.09612	38.4801	0.548	0.261219
860.074	3	29.032	EENTSNESTDVTK[170.1055]GDSK[170.1055]NAK[170.1055]K[170.1055]K	91.74	EP300_HUMAN	Histone acetyltransferase p300 OS=Homo sapiens GN=EP300 PE=1 SV=2	EP300	567	365100	212333	266490	171444	93761.4	377428	604791	0	480664	461440	0	16864.6	-1.05193	76.852	0.384	0.415669
846.071	3	24.904	EENTSNESTDVTK[170.1055]GDSK[170.1055]NAK[170.1055]KK	95.44	EP300_HUMAN	Histone acetyltransferase p300 OS=Homo sapiens GN=EP300 PE=1 SV=2	EP300	567	24374126	25928148	16760341	17949160	14120798	14361205	26530024	352792	23336790	39849400	12820711	11834191	-1.01084	49.384	0.538	0.269218
1204.56	2	27.103	EENTSNESTDVTK[170.1055]GDSK[170.1055]NAKK[170.1055]	76.81	EP300_HUMAN	Histone acetyltransferase p300 OS=Homo sapiens GN=EP300 PE=1 SV=2	EP300	533	413263	1.12479e+06	632673	581471	148636	1.04117e+06	1156388	0	381840	1.21057e+06	73868.7	188449	1.30915	82.4573	0.352	0.453457
846.071	3	24.607	EENTSNESTDVTKGDSK[170.1055]NAKK[170.1055]K[170.1055]	49.38	EP300_HUMAN	Histone acetyltransferase p300 OS=Homo sapiens GN=EP300 PE=1 SV=2	EP300	567	4.91098e+06	4.46182e+06	2.76183e+06	2.71261e+06	1.61115e+06	1.45591e+06	2.81668e+06	20797406	2.64807e+06	3.89194e+06	78923.7	88505.1	-1.69259	101.796	0.531	0.274905
506.22833, 674.636, 1011.452	2, 3, 4	28.255	FVYTC[160.0307]NEC[160.0307]K[170.1055]HHVETR	42.64, 69.41, 99.2	EP300_HUMAN	Histone acetyltransferase p300 OS=Homo sapiens GN=EP300 PE=1 SV=2	EP300	136, 377, 592	439770848	512422912	261350368	263836704	350381792	395793344	579109120	318500576	489471936	873288512	691159488	797120704	-1.68588	29.7974	0.055	1.25964
551.3	2	19.308	GDSK[170.1055]NAK[170.1055]K[170.1055]K	33.01	EP300_HUMAN	Histone acetyltransferase p300 OS=Homo sapiens GN=EP300 PE=1 SV=2	EP300	139	1.84081e+06	1967176	1.923e+06	1.44786e+06	1.41438e+06	1.58288e+06	1.41633e+06	1.12164e+06	41872.7	2379668	1.28024e+06	1.91403e+06	1.24802	36.4234	0.403	0.394695
681.372	2	25.674	K[170.1055]TSK[170.1055]NK[170.1055]SSLSR	81.69	EP300_HUMAN	Histone acetyltransferase p300 OS=Homo sapiens GN=EP300 PE=1 SV=2	EP300	377	216056	331835	252940	286391	296944	834636	302771	0	145912	417610	210663	262939	1.65595	63.1736	0.295	0.530178
631.0746, 841.0966	3, 4	56.276	KKPGMPNVSNDLSQK[170.1055]LYATMEK	103.14, 37.41	EP300_HUMAN	Histone acetyltransferase p300 OS=Homo sapiens GN=EP300 PE=1 SV=2	EP300	377, 567	78923128	63546080	96697976	87396576	87711664	93018584	26034904	16918788	49372392	46903176	42117212	37367416	2.31944	24.3892	0.008	2.09691
661.07837, 881.10205	3, 4	60.759	KLEFSPQTLC[160.0307]C[160.0307]YGK[170.1055]QLC[160.0307]TIPR	118.81, 54.44	EP300_HUMAN	Histone acetyltransferase p300 OS=Homo sapiens GN=EP300 PE=1 SV=2	EP300	296, 567	547372736	499083552	665646400	649796736	575989312	553852608	307762592	244563632	419140096	388704064	410065472	365927488	1.63459	14.989	0.005	2.30103
542.50793, 1084.0079	2, 4	19.174	KREENTSNESTDVTK[170.1055]GDSK	39.44, 56.68	EP300_HUMAN	Histone acetyltransferase p300 OS=Homo sapiens GN=EP300 PE=1 SV=2	EP300	139, 547	63410104	67957632	43806256	45033228	41194284	36766548	46989568	25953056	82335544	84675376	32654486	40793892	-1.05109	37.047	0.941	0.0264104
631.3045, 841.40283	3, 4	21.403	KREENTSNESTDVTK[170.1055]GDSK[170.1055]NAK	46.64, 89.94	EP300_HUMAN	Histone acetyltransferase p300 OS=Homo sapiens GN=EP300 PE=1 SV=2	EP300	377, 567	269925664	295478592	176005392	175233952	157017904	157495872	211459120	173081952	299179072	337284224	146840288	150475648	-1.0708	33.2392	0.83	0.0809219
440.58	3	21.352	KTSK[170.1055]NK[170.1055]SSLSR	23.27	EP300_HUMAN	Histone acetyltransferase p300 OS=Homo sapiens GN=EP300 PE=1 SV=2	EP300		905162	938493	784456	1.17527e+06	508655	736705	869423	567629	1.3059e+06	1.89072e+06	557038	743725	-1.17543	39.5722	0.744	0.128427
952.143	3	83.397	LTSAK[170.1055]ELPYFEGDFWPNVLEESIK	91.03	EP300_HUMAN	Histone acetyltransferase p300 OS=Homo sapiens GN=EP300 PE=1 SV=2	EP300	592	238811072	157613344	529697984	667917440	465290528	507921344	255477760	114043976	308887040	258226368	308448576	251043872	1.71593	36.7622	0.184	0.735182
958.776	3	48.979	MEK[170.1055]LGLGLDDESNNQQAAATQSPGDSR	84.48	EP300_HUMAN	Histone acetyltransferase p300 OS=Homo sapiens GN=EP300 PE=1 SV=2	EP300	592	34844220	33542416	30275768	22893716	19305696	12185707	28497274	28592122	35221484	38814576	25860178	23481086	-1.17915	27.1305	0.363	0.440093
973.423	3	43.198	MEVDQPEPADTQPEDISESK[170.1055]VEDC[160.0307]K	89.56	EP300_HUMAN	Histone acetyltransferase p300 OS=Homo sapiens GN=EP300 PE=1 SV=2	EP300	592	13281034	10485935	11544832	13238986	9726139	8041952	15598362	271305	18311692	15187050	10794661	9582679	-1.05167	36.9729	0.603	0.219683
620.854	2	19.69	NAK[170.1055]K[170.1055]K[170.1055]NNK[170.1055]K	33.27	EP300_HUMAN	Histone acetyltransferase p300 OS=Homo sapiens GN=EP300 PE=1 SV=2	EP300	377	6.46277e+06	6.92179e+06	6.29675e+06	6506186	5.51372e+06	5.89132e+06	5.81244e+06	7.43603e+06	9067158	11009594	7.12653e+06	8.24468e+06	-1.29538	14.999	0.085	1.07058
587.314	3	29.128	NNK[170.1055]K[170.1055]TSK[170.1055]NK[170.1055]SSLSR	53.44	EP300_HUMAN	Histone acetyltransferase p300 OS=Homo sapiens GN=EP300 PE=1 SV=2	EP300	129	41252056	76267200	55577552	36435836	47490524	58493640	58337756	35591524	75958184	78794424	50603020	54258284	-1.12052	27.371	0.58	0.236572
680.309	3	20.259	REENTSNESTDVTK[170.1055]GDSK	53.23	EP300_HUMAN	Histone acetyltransferase p300 OS=Homo sapiens GN=EP300 PE=1 SV=2	EP300	304	4.10778e+06	3.75033e+06	2598864	2.80349e+06	2.04158e+06	1.37687e+06	3.09998e+06	3011385	5313441	5629045	1.87121e+06	1806611	-1.24299	42.4126	0.566	0.247184
855.407	3	25.152	REENTSNESTDVTK[170.1055]GDSK[170.1055]NAKK[170.1055]	25.49	EP300_HUMAN	Histone acetyltransferase p300 OS=Homo sapiens GN=EP300 PE=1 SV=2	EP300	556	1.07508e+06	1.28505e+06	901474	826508	390202	453114	1006485	0	1.24266e+06	2.51153e+06	358654	192355	-1.07711	73.7507	0.502	0.299296
596.319	2	23.859	TSK[170.1055]NK[170.1055]SSLSR	46.36	EP300_HUMAN	Histone acetyltransferase p300 OS=Homo sapiens GN=EP300 PE=1 SV=2	EP300	139	10159928	10742812	10746739	11332294	8879754	9086582	12514834	15958022	13261811	13641732	12572760	14082941	-1.34593	9.50552	0.002	2.69897
1224.22	3	52.94	YHFC[160.0307]EK[170.1055]C[160.0307]FNEIQGESVSLGDDPSQPQTTINK	94.5	EP300_HUMAN	Histone acetyltransferase p300 OS=Homo sapiens GN=EP300 PE=1 SV=2	EP300	592	10056000	8938338	7383489	6.14472e+06	5.18859e+06	6.69917e+06	3821067	1.73363e+06	8909037	9383867	7556431	5.67727e+06	1.19765	36.5495	0.411	0.386158
676.351	3	25.814	HQPASASSTAASPAHPAK[170.1055]LR	45.67	EP400_HUMAN	E1A-binding protein p400 OS=Homo sapiens GN=EP400 PE=1 SV=3	EP400	57	2.76271e+06	1.28801e+06	1.07474e+06	994216	1.42924e+06	1.44648e+06	5512865	2.64662e+06	5364433	7555484	1.46646e+06	1.89374e+06	-2.7169	51.3198	0.047	1.3279
947.834	3	60.127	VAQPETPVTLQFQGSK[170.1055]FTLSHSQLR	80.92	EP400_HUMAN	E1A-binding protein p400 OS=Homo sapiens GN=EP400 PE=1 SV=3	EP400	81	12743260	15017606	15042507	17093786	6712152	12058357	24503040	23454550	28653944	32215390	25156986	22298640	-1.98662	20.9141	0.008	2.09691
888.404	2	46.552	GK[170.1055]DMPDLNDC[160.0307]VSINR	64.12	EPC2_HUMAN	Enhancer of polycomb homolog 2 OS=Homo sapiens GN=EPC2 PE=1 SV=2	EPC2	103	1.50078e+06	1280565	2.10045e+06	1.76512e+06	975747	701788	3663371	192899	3559259	4.96311e+06	1.8942e+06	815935	-1.81258	55.2143	0.725	0.139662
879.766	3	31.053	SEVAK[170.1055]EQNTGHNNINGVVQPSGTSK	39.19	EPC2_HUMAN	Enhancer of polycomb homolog 2 OS=Homo sapiens GN=EPC2 PE=1 SV=2	EPC2	103	3.88883e+06	4791402	1.51516e+06	900638	1128794	1.66106e+06	4881642	2.09634e+06	6.57964e+06	8191132	1.42537e+06	1.96676e+06	-1.81053	68.3471	0.265	0.576754
630.834	2	79.81	NK[170.1055]C[160.0307]ILNQ[129.0426]SIK	24.68	ETAA1_HUMAN	Ewing's tumor-associated antigen 1 OS=Homo sapiens GN=ETAA1 PE=1 SV=2	ETAA1		2352587	2633493	4217332	5198378	3034010	3360517	4.70712e+06	5.1872e+06	2.49751e+06	8735064	6846756	8701440	-1.76354	35.4401	0.096	1.01773
977.558	3	78.34	VLVAQHDVYK[170.1055]GLLPEELTPLILATQK	44.92	ETFA_HUMAN	Electron transfer flavoprotein subunit alpha, mitochondrial OS=Homo sapiens GN=ETFA PE=1 SV=1	ETFA	45	919129	558114	3.22578e+06	2351402	984042	1.39787e+06	868046	121014	1.41003e+06	1.31902e+06	32869.3	0	2.51571	84.8096	0.134	0.872895
656.665	3	53.875	AAVEWFDGKDFQGSK[170.1055]LK	47.66	EWS_HUMAN	RNA-binding protein EWS OS=Homo sapiens GN=EWSR1 PE=1 SV=1	EWSR1	84	44385624	42444500	44547964	42972576	38582200	38881428	41572764	56717844	56649136	50677060	57883336	52724480	-1.25579	8.93399	0.016	1.79588
565.353	2	41.099	FVIKPIDK[170.1055]K	20.64	EZRI_HUMAN	Ezrin OS=Homo sapiens GN=EZR PE=1 SV=4	EZR	123	1.88951e+06	1.46673e+06	2.08825e+06	1.55739e+06	691967	846078	2479900	3.74032e+06	5138779	4741165	2660762	3618009	-2.62051	33.8881	0.006	2.22185
458.931	3	56.166	GFPTWLK[170.1055]LDKK	21.13	EZRI_HUMAN	Ezrin OS=Homo sapiens GN=EZR PE=1 SV=4	EZR	40	3.86919e+06	3454076	3.78297e+06	3.74674e+06	3.40079e+06	4.20732e+06	4323802	2.91765e+06	4915315	5175537	4.24881e+06	4.24109e+06	-1.14964	13.0264	0.281	0.551294
521.81	2	41.004	IEK[170.1055]ELLQK	27.52	FA81A_HUMAN	Protein FAM81A OS=Homo sapiens GN=FAM81A PE=2 SV=1	FAM81A		36241296	35224600	35837768	29023560	31857592	30385902	38037768	42911392	32007800	35399828	37381104	35978136	-1.11656	9.51848	0.13	0.886057
617.2998, 925.44574	2, 3	55.455	AC[160.0307]LDTAVENMPSLK[170.1055]MK	110.67, 51.05	FAS_HUMAN	Fatty acid synthase OS=Homo sapiens GN=FASN PE=1 SV=2	FASN	1292, 544	82577408	86891888	102384128	88742368	80313176	71777184	62534048	59187748	101016008	85216544	84051040	73395416	1.1016	16.0915	0.374	0.427128
1109.54	3	65.36	DGLLENQTPEFFQDVC[160.0307]KPK[170.1055]YSGTLNLDR	54.27	FAS_HUMAN	Fatty acid synthase OS=Homo sapiens GN=FASN PE=1 SV=2	FASN	842	12384582	12795768	8817747	9278188	4.02747e+06	6.99394e+06	3063564	301067	5297737	5.67975e+06	2.82082e+06	2.03919e+06	2.82769	49.8826	0.067	1.17393
590.3218, 884.9789	2, 3	59.023	DIMLATGK[170.1055]LSPDAIPGK	48.69, 84.93	FAS_HUMAN	Fatty acid synthase OS=Homo sapiens GN=FASN PE=1 SV=2	FASN	1292, 243	66376736	62760612	66348096	62728000	57432492	46124208	53282660	43203144	66357344	64053064	78215064	66970476	-1.0285	16.1754	0.889	0.0510982
538.79	2	39.162	EGVFAK[170.1055]EVR	59.08	FAS_HUMAN	Fatty acid synthase OS=Homo sapiens GN=FASN PE=1 SV=2	FASN	243	204019680	233719552	220173152	237689744	182468896	196949424	264618656	335993984	268612320	289440128	304519360	316405568	-1.39573	9.79753	0.001	3
647.316	2	59.544	FDASFFGVHPK[170.1055]	59.27	FAS_HUMAN	Fatty acid synthase OS=Homo sapiens GN=FASN PE=1 SV=2	FASN	550	16759769	17014408	17157368	21694212	13986348	16114872	20109754	21104260	23528650	27431154	28690772	33295854	-1.50068	17.173	0.01	2
824.401	3	55.04	FDASFFGVHPK[170.1055]QAHTMDPQLR	36.53	FAS_HUMAN	Fatty acid synthase OS=Homo sapiens GN=FASN PE=1 SV=2	FASN	1292	6.97931e+06	4020634	6211603	5640853	8.06199e+06	8941167	1475625	795822	5.0212e+06	5053252	2.07849e+06	2.62703e+06	2.33738	45.0299	0.039	1.40894
695.0511, 1042.0751	2, 3	71.637	GVDLVLNSLAEEK[170.1055]LQASVR	110.38, 97.93	FAS_HUMAN	Fatty acid synthase OS=Homo sapiens GN=FASN PE=1 SV=2	FASN	550, 830	59111948	56947128	57822744	64284148	40026556	63960548	92442216	40093080	72886256	101379744	38043844	69202832	-1.21012	26.7042	0.558	0.253366
903.787	3	58.803	HFLLEEDK[170.1055]PEEPTAHAFVSTLTR	90.34	FAS_HUMAN	Fatty acid synthase OS=Homo sapiens GN=FASN PE=1 SV=2	FASN	1292	19540964	19193838	25563302	23403540	20141144	22440784	10779187	6.7858e+06	16140744	12342450	8289015	5.3802e+06	2.18167	25.6938	0.01	2
1094.55	3	75.917	LFDHPESPTPNPTEPLFLAQ[129.0426]AEVYK[170.1055]ELR	22.74	FAS_HUMAN	Fatty acid synthase OS=Homo sapiens GN=FASN PE=1 SV=2	FASN	842	23182810	3.79031e+06	93526240	89850776	85681472	91827128	2901194	55966.9	22936018	15401916	15365237	13345439	5.54038	67.8992	0.135	0.869666
821.696	3	47.991	LGM[147.0354]LSPEGTC[160.0307]K[170.1055]AFDTAGNGYC[160.0307]R	70.39	FAS_HUMAN	Fatty acid synthase OS=Homo sapiens GN=FASN PE=1 SV=2	FASN	1292	18117556	17888550	17483456	17204772	16234534	11117225	26158272	20392520	18217344	19294450	15663554	15909349	-1.1794	18.0726	0.244	0.61261
816.3638, 1224.0421	2, 3	54.317	LGMLSPEGTC[160.0307]K[170.1055]AFDTAGNGYC[160.0307]R	157.4, 78.77	FAS_HUMAN	Fatty acid synthase OS=Homo sapiens GN=FASN PE=1 SV=2	FASN	1292, 842	298643744	276497216	289495552	312347904	275375552	255600384	201678624	189381376	292372288	279702976	232089600	212550080	1.21323	12.5355	0.075	1.12494
649.69	3	60.614	LYTLQDK[170.1055]AQVADVVVSR	55.69	FAS_HUMAN	Fatty acid synthase OS=Homo sapiens GN=FASN PE=1 SV=2	FASN	544	13470212	13140680	11004938	11488085	11198187	13630636	14937826	15628229	13464068	13056028	20187230	19316190	-1.30645	14.2353	0.04	1.39794
616.829	2	47.084	SDEAVK[170.1055]PFGLK	38.01	FAS_HUMAN	Fatty acid synthase OS=Homo sapiens GN=FASN PE=1 SV=2	FASN	544	29916354	27616856	26914442	29218640	25352150	28404838	28296562	26898682	23211024	24048518	22368122	24058850	1.12454	7.5665	0.055	1.25964
966.7225, 1288.629	3, 4	61.393	SLYQSAGVAPESFEYIEAHGTGTK[170.1055]VGDPQELNGITR	50.74, 56.17	FAS_HUMAN	Fatty acid synthase OS=Homo sapiens GN=FASN PE=1 SV=2	FASN	679, 842	29225398	25639526	25454438	22927552	27882606	23116678	14287740	9317822	23712150	23207288	20157530	13832758	1.47582	21.5737	0.067	1.17393
541.97314, 812.45605	2, 3	63.739	TPEAVQK[170.1055]LLEQGLR	102.46, 43.07	FAS_HUMAN	Fatty acid synthase OS=Homo sapiens GN=FASN PE=1 SV=2	FASN	1292, 184	217879488	233151024	264338032	285063552	203905712	181573536	214784240	206239248	213021344	197464432	203091952	200775920	1.12185	9.9859	0.274	0.562249
618.832	2	33.488	VFTTVGSAEK[170.1055]R	51.63	FAS_HUMAN	Fatty acid synthase OS=Homo sapiens GN=FASN PE=1 SV=2	FASN	544	31248252	38937776	27228414	19886652	34040844	31398530	66092420	69116496	63783120	59724940	75289224	83795080	-2.28631	16.8408	0.0006167	3.20993
811.479	2	72.636	VLEALLPLK[170.1055]GLEER	56.34	FAS_HUMAN	Fatty acid synthase OS=Homo sapiens GN=FASN PE=1 SV=2	FASN	1292	12835900	17465820	14412447	18165008	10747815	18029204	12158771	19597220	15868052	13326848	7772986	12586731	1.12724	24.7275	0.471	0.326979
824.104	3	71.272	WVESLK[170.1055]GILADEDSSRPVWLK	31.89	FAS_HUMAN	Fatty acid synthase OS=Homo sapiens GN=FASN PE=1 SV=2	FASN	1240	5.55995e+06	2.48649e+06	9798327	9007228	6.96505e+06	8051367	2.68079e+06	237954	6821929	3.17776e+06	1.69543e+06	2.44831e+06	2.45387	57.7734	0.101	0.995679
1028.87	3	61.604	VSGK[170.1055]SQDLSAAPAEQYLQEKLPDEVVLK	40.15	FBX11_HUMAN	F-box only protein 11 OS=Homo sapiens GN=FBXO11 PE=1 SV=3	FBXO11	40	5.91136e+06	6529171	5.05662e+06	4.89146e+06	6530590	7039779	7.07965e+06	7.45119e+06	8943416	8220080	4.9279e+06	6.31712e+06	-1.19412	17.1675	0.219	0.659556
586.332	2	73.85	KQ[129.0426]N[115.0269]LVIK[170.1055]DK[170.1055]	25.25	FBX18_HUMAN	F-box only protein 18 OS=Homo sapiens GN=FBXO18 PE=1 SV=2	FBXO18		1.5873e+06	1496976	1.80027e+06	5802905	1.68851e+06	15578780	4.89071e+06	1644619	3302393	5.3232e+06	1.45784e+06	16309620	-1.17792	110.576	0.674	0.17134
930.165	3	62.453	LTVSSLQ[129.0426]ESGLK[170.1055]VNQPASFAVSLNGAK	69.08	FLNA_HUMAN	Filamin-A OS=Homo sapiens GN=FLNA PE=1 SV=4	FLNA	1314	63097872	55892756	59563704	66900600	67024816	55527944	40261736	19815330	37473908	42118640	63938288	55608728	1.41969	21.9335	0.107	0.970616
982.199	3	58.74	RLTVSSLQESGLK[170.1055]VNQ[129.0426]PASFAVSLNGAK	56.27	FLNA_HUMAN	Filamin-A OS=Homo sapiens GN=FLNA PE=1 SV=4	FLNA	706	45722036	43461692	49811600	51667224	56269616	67315392	24522268	14195212	26623858	26397176	26458932	27947688	2.15024	18.6661	0.001	3
909.006	2	65.628	SPFSVAVSPSLDLSK[170.1055]IK	33.64	FLNA_HUMAN	Filamin-A OS=Homo sapiens GN=FLNA PE=1 SV=4	FLNA	1511	2.41886e+06	3115900	1.89284e+06	3.59689e+06	742018	1.29024e+06	2.24328e+06	2007067	2.0195e+06	2.06556e+06	428729	2.239e+06	1.18664	43.9068	0.701	0.154282
690.031	3	37.199	TGVAVNKPAEFTVDAK[170.1055]HGGK	66	FLNA_HUMAN	Filamin-A OS=Homo sapiens GN=FLNA PE=1 SV=4	FLNA	754	23857740	20381188	22630498	21383884	9359802	12869021	19512036	22593042	29132728	27403606	13413090	14758109	-1.14781	31.2341	0.548	0.261219
541.286	3	34.385	VDVGKDQEFTVK[170.1055]SK	31.25	FLNA_HUMAN	Filamin-A OS=Homo sapiens GN=FLNA PE=1 SV=4	FLNA	479	3.3103e+06	3.72343e+06	2301377	1.88927e+06	1.17248e+06	1.03659e+06	1.39644e+06	879636	2383034	1998133	1129188	1.57939e+06	1.43431	42.3925	0.355	0.449772
937.107	3	52.569	VHSPSGALEEC[160.0307]YVTEIDQ[129.0426]DK[170.1055]YAVR	53.8	FLNA_HUMAN	Filamin-A OS=Homo sapiens GN=FLNA PE=1 SV=4	FLNA	1511	52470916	52257056	52630008	54959456	60597616	64246216	22496046	16724560	31452410	29786170	38854224	39450956	1.88607	19.5495	0.011	1.95861
826.417	3	40.565	AIVHDN[115.0269]K[170.1055]DGTYAVTYIPDKTGR	57.34	FLNB_HUMAN	Filamin-B OS=Homo sapiens GN=FLNB PE=1 SV=1	FLNB	1538	11522960	5877891	6.6003e+06	6.37767e+06	4882552	8576236	10412852	10610459	15906928	18630192	13561240	12015516	-1.85086	28.3332	0.009	2.04576
826.086	3	41.64	AIVHDNK[170.1055]DGTYAVTYIPDKTGR	49.51	FLNB_HUMAN	Filamin-B OS=Homo sapiens GN=FLNB PE=1 SV=1	FLNB	1514	2.66173e+06	3.20967e+06	1.50098e+06	1.63077e+06	619187	91436.3	2.00782e+06	1.99242e+06	2.61513e+06	4696774	1.15395e+06	1466478	-1.43431	63.7359	0.344	0.463442
901.19977, 1201.265	3, 4	74.097	APLNVQFN[115.0269]SPLPGDAVK[170.1055]DLDIIDNYDYSHTVK	25.49, 56.8	FLNB_HUMAN	Filamin-B OS=Homo sapiens GN=FLNB PE=1 SV=1	FLNB	1166, 1514	17459562	16081873	54601440	62055204	51704436	81300992	15105147	3089377	22231890	38029768	5446378	16856980	2.81069	64.9219	0.073	1.13668
607.808	2	46.131	DLAEDAPWK[170.1055]K	31.16	FLNB_HUMAN	Filamin-B OS=Homo sapiens GN=FLNB PE=1 SV=2	FLNB	945	3.5329e+06	1.94191e+06	4.25721e+06	5.36125e+06	3.06992e+06	3.66415e+06	2.92545e+06	1.49652e+06	2.53961e+06	4440524	2.74043e+06	2437816	1.31646	33.104	0.277	0.55752
602.819	2	40.491	ENSTAK[170.1055]FIPR	45.98	FLNB_HUMAN	Filamin-B OS=Homo sapiens GN=FLNB PE=1 SV=1	FLNB	894	20506624	20951120	29470100	25545278	20314738	16792952	59943704	71272928	52414780	46906624	42633848	44655972	-2.37929	20.4169	0.0002392	3.62124
640.332	3	46.897	FVPQEMGVHTVSVK[170.1055]YR	31.29	FLNB_HUMAN	Filamin-B OS=Homo sapiens GN=FLNB PE=1 SV=1	FLNB	994	55572992	48650212	54046296	55800804	42695912	38063824	53350348	44929024	69548864	65828604	64919080	59104164	-1.21317	15.2289	0.117	0.931814
556.321	2	47.688	GPK[170.1055]GLEELVK	48.27	FLNB_HUMAN	Filamin-B OS=Homo sapiens GN=FLNB PE=1 SV=1	FLNB	683	12331878	15140752	15381303	15876750	12987362	12741185	22791014	27932006	24971976	29226076	24429016	27119006	-1.8526	10.1548	3.786e-05	4.42182
820.912	2	51.365	PVTEK[170.1055]DLAEDAPWK	89.43	FLNB_HUMAN	Filamin-B OS=Homo sapiens GN=FLNB PE=1 SV=1	FLNB	1538	18943032	19655830	44252172	38310336	27557544	31735020	45950124	46291832	42985564	45790992	47097260	46940480	-1.52425	18.4259	0.047	1.3279
590.30865, 884.95856	2, 3	45.652	PVTEK[170.1055]DLAEDAPWKK	106.62, 55.03	FLNB_HUMAN	Filamin-B OS=Homo sapiens GN=FLNB PE=1 SV=1	FLNB	1538, 683	79065488	75556296	97837832	77239040	77025872	70331408	146336048	141877728	149310288	148244352	119345632	98303688	-1.68412	13.6739	0.001	3
913.1	3	42.408	VHSPSGAVEEC[160.0307]HVSELEPDK[170.1055]YAVR	40.57	FLNB_HUMAN	Filamin-B OS=Homo sapiens GN=FLNB PE=1 SV=1	FLNB	904	27543816	28274080	24998138	23910364	22048718	18505634	26858518	24661452	40083296	42361608	20190022	22832720	-1.21825	23.3587	0.352	0.453457
834.422	2	45.777	EVLEYNAIGGK[170.1055]YNR	79.82	FPPS_HUMAN	Farnesyl pyrophosphate synthetase OS=Homo sapiens GN=FDPS PE=1 SV=4	FDPS	80	5539287	4604653	4338899	2.09542e+06	1400356	2287626	5.33819e+06	11371242	4830748	5837254	3.52707e+06	4482981	-1.74613	48.3193	0.107	0.970616
827.38	2	32.588	YLAADK[170.1055]DGNVTC[160.0307]ER	58.29	FSCN1_HUMAN	Fascin OS=Homo sapiens GN=FSCN1 PE=1 SV=3	FSCN1	133	1.40094e+06	1.21159e+06	970263	531205	513603	773112	1075667	0	1.1833e+06	1.19076e+06	263631	315466	1.34052	60.0424	0.353	0.452225
846.096	3	71.984	INSGGK[170.1055]LPNFGFVVFDDSEPVQK	44.99	G3BP1_HUMAN	Ras GTPase-activating protein-binding protein 1 OS=Homo sapiens GN=G3BP1 PE=1 SV=1	G3BP1	127	8161721	9360417	6826659	15432463	5.41425e+06	7498187	13508269	9940934	14580915	19023174	6638312	15324457	-1.49954	36.48	0.141	0.850781
854.08	3	71.853	IK[170.1055]WGDAGAEYVVESTGVFTTMEK	55.24	G3P_HUMAN	Glyceraldehyde-3-phosphate dehydrogenase OS=Homo sapiens GN=GAPDH PE=1 SV=3	GAPDH	521	7955819	7026120	4.04762e+06	7965240	1.38858e+06	3.31742e+06	5189994	2863721	8643175	7882153	1.27242e+06	6.84699e+06	-1.03147	52.7429	0.985	0.00656377
454.58102, 681.3688	2, 3	31.45	LEKPAK[170.1055]YDDIK	21.13, 44.95	G3P_HUMAN	Glyceraldehyde-3-phosphate dehydrogenase OS=Homo sapiens GN=GAPDH PE=1 SV=3	GAPDH	437, 61	70130200	90331680	64769020	37520932	48448300	60492544	85730896	67491816	84120104	94431976	62785416	74123704	-1.26094	22.4162	0.167	0.777284
497.279	3	27.386	LEKPAK[170.1055]YDDIKK	40.72	G3P_HUMAN	Glyceraldehyde-3-phosphate dehydrogenase OS=Homo sapiens GN=GAPDH PE=1 SV=3	GAPDH	61	158878272	221474464	126492240	125265952	126260936	191759808	187402160	123420496	145885488	258355712	141290320	154086688	-1.06347	27.3165	0.748	0.126098
1050.19	3	54.337	RVIISAPSADAPM[147.0354]FVMGVN[115.0269]HEK[170.1055]YDNSLK	23.03	G3P_HUMAN	Glyceraldehyde-3-phosphate dehydrogenase OS=Homo sapiens GN=GAPDH PE=1 SV=3	GAPDH	643	27325728	29117778	26285008	29262612	25194696	27575380	19177356	22211056	15707454	19237982	4789887	5.7452e+06	1.89666	28.55	0.071	1.14874
1050.19	3	54.054	RVIISAPSADAPMFVM[147.0354]GVN[115.0269]HEK[170.1055]YDNSLK	28.38	G3P_HUMAN	Glyceraldehyde-3-phosphate dehydrogenase OS=Homo sapiens GN=GAPDH PE=1 SV=3	GAPDH	757	9334192	12694548	14937813	10239702	12015347	13174866	6544841	5.65941e+06	2.42627e+06	2.64997e+06	599904	271984	3.98826	51.0693	0.036	1.4437
1044.86	3	58.796	RVIISAPSADAPMFVMGVNHEKYDN[115.0269]SLK[170.1055]	68.13	G3P_HUMAN	Glyceraldehyde-3-phosphate dehydrogenase OS=Homo sapiens GN=GAPDH PE=1 SV=3	GAPDH	757	379042144	339402656	488005824	492717408	453315744	484387168	103033776	89425624	221793968	175416928	160226432	123430040	3.01934	24.4691	0.001	3
419.8904, 629.3323	2, 3	44.04	TVDGPSGK[170.1055]LWR	42.4, 94.77	G3P_HUMAN	Glyceraldehyde-3-phosphate dehydrogenase OS=Homo sapiens GN=GAPDH PE=1 SV=3	GAPDH	210, 437	2380969472	2288264960	2305457152	2285681152	2229784064	2152541440	2578673664	2692161792	2405149440	2549608704	2468706304	2449130240	-1.11	3.76076	0.004	2.39794
992.824	3	62.925	VIISAPSADAPMFVMGVNHEK[170.1055]YDN[115.0269]SLK	23.99	G3P_HUMAN	Glyceraldehyde-3-phosphate dehydrogenase OS=Homo sapiens GN=GAPDH PE=1 SV=3	GAPDH	977	4834643968	4884111872	5816417792	5217291776	4788326912	5667202048	2364649216	2182856960	3955845120	4019185664	3037191680	2966057472	1.68457	16.8039	0.009	2.04576
992.492	3	63.859	VIISAPSADAPMFVMGVNHEK[170.1055]YDNSLK	91.87	G3P_HUMAN	Glyceraldehyde-3-phosphate dehydrogenase OS=Homo sapiens GN=GAPDH PE=1 SV=3	GAPDH	757	161450400	163465968	193579680	196239744	136950080	146596992	81597704	74609552	135603472	135154688	95554864	87392616	1.63676	20.5525	0.01	2
563.3113, 844.4622	2, 3	64.675	VIPELNGK[170.1055]LTGMAFR	21.48, 55.18	G3P_HUMAN	Glyceraldehyde-3-phosphate dehydrogenase OS=Homo sapiens GN=GAPDH PE=1 SV=3	GAPDH	184, 511	13549826	15535847	13050286	9774845	7842269	8371236	11228155	11465857	19494658	16930632	12565282	11469672	-1.22063	26.3978	0.281	0.551294
599.345	2	29.971	VVK[170.1055]QASEGPLK	49.18	G3P_HUMAN	Glyceraldehyde-3-phosphate dehydrogenase OS=Homo sapiens GN=GAPDH PE=1 SV=3	GAPDH	184	22204850	26531808	22546790	15933724	22999496	25285802	28750220	29685222	34406716	39207104	34167484	39775056	-1.52021	14.8416	0.005	2.30103
1070.51	3	71.512	WGDAGAEYVVESTGVFTTMEK[170.1055]AGAHLQGGAK	119.52	G3P_HUMAN	Glyceraldehyde-3-phosphate dehydrogenase OS=Homo sapiens GN=GAPDH PE=1 SV=3	GAPDH	977	54954648	28108544	71141568	68066280	64521540	84160608	27981090	6.25812e+06	47711300	49280928	76442552	88025088	1.2545	46.0036	0.411	0.386158
412.213	2	23.207	YDDIKK[170.1055]	22.96	G3P_HUMAN	Glyceraldehyde-3-phosphate dehydrogenase OS=Homo sapiens GN=GAPDH PE=1 SV=3	GAPDH	210	38361220	42634944	44201344	44705828	34180724	33240448	54500116	59816132	44996888	52520516	51383396	52143644	-1.32882	10.9562	0.007	2.1549
644.812	2	37.232	GPTEADELMK[170.1055]R	81.94	G6PD_HUMAN	Glucose-6-phosphate 1-dehydrogenase OS=Homo sapiens GN=G6PD PE=1 SV=4	G6PD	471	37704360	29319320	36553608	43950708	11634649	16516280	32203388	38965732	37283872	40116144	30818362	29593252	-1.18956	28.2477	0.356	0.44855
623.825	2	39.773	NVK[170.1055]LPDAYER	24.01	G6PD_HUMAN	Glucose-6-phosphate 1-dehydrogenase OS=Homo sapiens GN=G6PD PE=1 SV=4	G6PD	486	17693018	16124396	16753490	16008423	15651777	14907292	18794882	21605638	15796928	19452322	18527488	21212516	-1.18789	8.41075	0.032	1.49485
571.63104, 856.94305	2, 3	32.905	KELQAAGK[170.1055]SPEDLER	28.73, 97.92	G6PI_HUMAN	Glucose-6-phosphate isomerase OS=Homo sapiens GN=GPI PE=1 SV=4	GPI	229, 703	34270976	33730656	25289288	15075736	26488164	27462400	31751976	44813852	38286052	38418208	32432624	32848952	-1.34645	19.8597	0.092	1.03621
570.769	2	32.749	SGDWK[170.1055]GYTGK	52.27	G6PI_HUMAN	Glucose-6-phosphate isomerase OS=Homo sapiens GN=GPI PE=1 SV=4	GPI	229	27581582	33657796	29194986	17675424	29610002	31486974	40410880	41121988	45610116	46823232	42208544	49643384	-1.57097	13.9702	0.01	2
891.444	3	75.262	TFTTQETITN[115.0269]AETAK[170.1055]EWFLQAAK	34.68	G6PI_HUMAN	Glucose-6-phosphate isomerase OS=Homo sapiens GN=GPI PE=1 SV=4	GPI	680	6991679	3330073	13811808	11341164	10782062	12719403	1.2303e+06	1082965	6027301	1.92998e+06	3.0432e+06	2.0825e+06	3.83056	55.8015	0.007	2.1549
891.112	3	77.967	TFTTQETITNAETAK[170.1055]EWFLQAAK	57.7	G6PI_HUMAN	Glucose-6-phosphate isomerase OS=Homo sapiens GN=GPI PE=1 SV=4	GPI	680	1.61078e+06	1.02918e+06	3919371	5.54619e+06	2.82493e+06	2.21306e+06	1949119	377758	632726	1.22281e+06	319447	664956	3.318	65.0297	0.021	1.67778
1032.81	3	59.404	LWN[115.0269]TLGVC[160.0307]K[170.1055]YTVQDESHSEWVSC[160.0307]VR	71.89	GBLP_HUMAN	Guanine nucleotide-binding protein subunit beta-2-like 1 OS=Homo sapiens GN=GNB2L1 PE=1 SV=3	GNB2L1	430	26869194	22493464	20910770	25115718	17327222	19668364	10080509	7.36357e+06	18545332	21394828	26526742	28957740	1.17291	31.0504	0.391	0.407823
885.075	3	48.849	THTDSSEK[170.1055]ELEPEAAEEALENGPK	59.98	GCP60_HUMAN	Golgi resident protein GCP60 OS=Homo sapiens GN=ACBD3 PE=1 SV=4	ACBD3	61	6.19823e+06	9050216	5290754	5474589	3301124	3202326	10306304	11301673	9007925	11732858	6779834	3.97436e+06	-1.63307	36.7366	0.112	0.950782
694.04	3	52.764	IQPVEVDK[170.1055]YGNIDAVHLK	23.79	GCSP_HUMAN	Glycine dehydrogenase [decarboxylating], mitochondrial OS=Homo sapiens GN=GLDC PE=1 SV=1	GLDC		5538155	5.90871e+06	4339311	5468296	2532045	2.29401e+06	1.95478e+06	2414234	4360940	2.6118e+06	1.06893e+06	1.61759e+06	1.85914	42.5657	0.068	1.16749
631.324	3	44.414	QLIC[160.0307]DPSYVK[170.1055]DRVEK	27.34	GDIB_HUMAN	Rab GDP dissociation inhibitor beta OS=Homo sapiens GN=GDI2 PE=1 SV=2	GDI2	249	6.32448e+06	5136116	6274998	6.37647e+06	5340051	4.70026e+06	4.88064e+06	4706041	7.29617e+06	3.70434e+06	2316340	3.00053e+06	1.31842	26.7261	0.163	0.787812
657.338	2	37.226	VTEGSFVYK[170.1055]GGK	58.25	GDIB_HUMAN	Rab GDP dissociation inhibitor beta OS=Homo sapiens GN=GDI2 PE=1 SV=2	GDI2	247	3.04108e+06	2.82142e+06	3.00502e+06	5.72078e+06	208894	2.11145e+06	4.357e+06	14299332	4.68374e+06	6131728	3330726	5955859	-2.29222	62.3604	0.141	0.850781
654.318	3	47.949	SIQEIQ[129.0426]ELDK[170.1055]DDESLR	20.99	GDIR1_HUMAN	Rho GDP-dissociation inhibitor 1 OS=Homo sapiens GN=ARHGDIA PE=1 SV=3	ARHGDIA	78	24893266	22700836	28415068	25786468	22211980	12930878	41892248	32151134	31769152	30484352	43139600	31309004	-1.53898	19.9068	0.024	1.61979
640.866	2	65.587	LQDFK[170.1055]SFLLK	58.04	GLYM_HUMAN	Serine hydroxymethyltransferase, mitochondrial OS=Homo sapiens GN=SHMT2 PE=1 SV=3	SHMT2	79	13234325	14780853	13070249	16985248	6.78906e+06	8.16779e+06	20845926	24241554	24602348	22658900	22774002	20721700	-1.86018	19.7188	0.017	1.76955
496.774	2	35.082	TAK[170.1055]LQDFK	38.01	GLYM_HUMAN	Serine hydroxymethyltransferase, mitochondrial OS=Homo sapiens GN=SHMT2 PE=1 SV=3	SHMT2	38	4712830	4706166	4.64594e+06	3.23882e+06	4482671	5.71058e+06	5983834	3.68209e+06	3.99012e+06	4.98176e+06	5376428	6.61471e+06	-1.1139	19.7128	0.504	0.297569
407.755	2	29.462	LGVVEKK[170.1055]	53.91	GNPAT_HUMAN	Dihydroxyacetone phosphate acyltransferase OS=Homo sapiens GN=GNPAT PE=1 SV=1	GNPAT	54	100502520	134844496	142374400	85511920	111544016	130855600	198430688	143907632	195015808	198331840	160614720	201589680	-1.55589	16.0873	0.006	2.22185
866.93	2	45.745	ETGVDLTK[170.1055]DNMALQR	105	GRP75_HUMAN	Stress-70 protein, mitochondrial OS=Homo sapiens GN=HSPA9 PE=1 SV=2	HSPA9	349	7.42895e+06	9274448	8776418	11996974	4.49373e+06	5811542	12230233	6.77779e+06	7.89003e+06	9160031	6221440	6840448	-1.028	30.4233	0.82	0.0861861
632.609	3	42.503	MEEFK[170.1055]DQLPADEC[160.0307]NK	58.14	GRP75_HUMAN	Stress-70 protein, mitochondrial OS=Homo sapiens GN=HSPA9 PE=1 SV=2	HSPA9	208	8674401	7065883	13353630	12075640	7.38607e+06	4.64752e+06	16716906	10530233	15681942	12636722	11044610	12964941	-1.49569	27.8142	0.075	1.12494
908.433	3	49.38	MEEFKDQLPADEC[160.0307]NK[170.1055]LKEEISK	46.99	GRP75_HUMAN	Stress-70 protein, mitochondrial OS=Homo sapiens GN=HSPA9 PE=1 SV=2	HSPA9	344	11425967	12763862	11833521	12497852	6212428	6266440	5345874	4318476	8173723	8852728	4235014	3.50613e+06	1.77161	34.6405	0.043	1.36653
474.892	3	21.669	NAEK[170.1055]YAEEDRR	34.14	GRP75_HUMAN	Stress-70 protein, mitochondrial OS=Homo sapiens GN=HSPA9 PE=1 SV=2	HSPA9	102	13919254	14514185	12968159	13365061	10019517	9628800	21166544	21408506	26339852	26394176	14590567	16444485	-1.69783	19.9501	0.008	2.09691
507.808	2	49.4	NVPFK[170.1055]IVR	21.98	GRP75_HUMAN	Stress-70 protein, mitochondrial OS=Homo sapiens GN=HSPA9 PE=1 SV=2	HSPA9	133	4688546	4757764	4.79492e+06	6.65191e+06	2829300	3.06748e+06	7.60391e+06	5078540	5122364	5170134	5521452	6.19453e+06	-1.29492	24.0891	0.146	0.835647
834.786	3	49.772	RYDDPEVQ[129.0426]K[170.1055]DIKNVPFKIVR	50.42	GRP75_HUMAN	Stress-70 protein, mitochondrial OS=Homo sapiens GN=HSPA9 PE=1 SV=2	HSPA9	326	21742876	17222234	30307206	27828790	15244732	12313907	4.04299e+06	1288345	12349210	9706807	4852752	2.65832e+06	3.57207	54.1788	0.017	1.76955
516.594	3	31.687	RYDDPEVQK[170.1055]DIK	42.69	GRP75_HUMAN	Stress-70 protein, mitochondrial OS=Homo sapiens GN=HSPA9 PE=1 SV=2	HSPA9	133	27978944	33117794	38121060	23088284	28488562	29128698	48804824	52301544	41890280	48823416	38136308	36982424	-1.48363	15.6623	0.006	2.22185
558.317	2	34.464	LEEVLTNK[170.1055]K	35.38	GSTO1_HUMAN	Glutathione S-transferase omega-1 OS=Homo sapiens GN=GSTO1 PE=1 SV=2	GSTO1	78	5112740	8353169	4.72746e+06	6.84587e+06	4.11237e+06	4454026	10224768	7.86414e+06	11569302	8762844	10555414	12546934	-1.83075	23.2036	0.006	2.22185
1015.18	3	69.991	ASC[160.0307]LYGQLPK[170.1055]FQDGDLTLYQSNTILR	40.58	GSTP1_HUMAN	Glutathione S-transferase P OS=Homo sapiens GN=GSTP1 PE=1 SV=2	GSTP1	382	7868647	5.03683e+06	7646211	9169548	6.05049e+06	4.49468e+06	3.0017e+06	515726	4823083	4.34529e+06	3637047	1688133	2.23566	40.7978	0.071	1.14874
843.433	2	38.903	TPTQTNGSNVPFK[170.1055]PR	58.54	GTF2I_HUMAN	General transcription factor II-I OS=Homo sapiens GN=GTF2I PE=1 SV=2	GTF2I	59	1.19694e+06	962582	1.50369e+06	270294	544932	967602	5056497	5915156	5402241	5.96353e+06	2.77441e+06	5115235	-5.55029	36.0788	0.002	2.69897
657.849	2	50.03	NDEELNK[170.1055]LLGK	45.14	H2A1D_HUMAN	Histone H2A type 1-D OS=Homo sapiens GN=HIST1H2AD PE=1 SV=2	HIST1H2AD	105	13304092	16778162	15488032	17427212	12801356	13828871	21298038	31228926	18091908	17324642	21451170	20132852	-1.44517	18.019	0.02	1.69897
650.846	2	20.535	AGGK[170.1055]AGK[170.1055]DSGK[170.1055]AK	73.19	H2AZ_HUMAN	Histone H2A.Z OS=Homo sapiens GN=H2AFZ PE=1 SV=2	H2AFZ	207	750635456	857534464	696512960	715491840	628446016	657527168	965297152	1159255040	989771456	1112626816	945342528	1000588608	-1.4335	9.83339	0.0008713	3.05983
524.617	3	23.776	AGGK[170.1055]AGK[170.1055]DSGK[170.1055]AK[170.1055]TK	30.53	H2AZ_HUMAN	Histone H2A.Z OS=Homo sapiens GN=H2AFZ PE=1 SV=2	H2AFZ	67	339769	702881	200415	255289	405149	367627	308188	0	861574	577102	20074.1	185966	1.16295	75.0686	0.351	0.454693
608.83	2	20.401	AGK[170.1055]DSGK[170.1055]AK[170.1055]TK	69.17	H2AZ_HUMAN	Histone H2A.Z OS=Homo sapiens GN=H2AFZ PE=1 SV=2	H2AFZ	207	12434845	14464266	12152984	11974299	10425376	10677462	18665120	20201498	17583696	21090926	14758209	17306500	-1.51958	12.221	0.001	3
543.828	2	25.738	K[170.1055]GSK[170.1055]K[170.1055]AITK	51.69	H2B1B_HUMAN	Histone H2B type 1-B OS=Homo sapiens GN=HIST1H2BB PE=1 SV=2	HIST1H2BB	250	182515	226452	182811	93103.4	162885	385092	846921	0	269184	1.11295e+06	831187	419969	-2.82288	59.9897	0.515	0.288193
485.955	3	30.609	K[170.1055]GSK[170.1055]K[170.1055]AITK[170.1055]AQK	27.97	H2B1B_HUMAN	Histone H2B type 1-B OS=Homo sapiens GN=HIST1H2BB PE=1 SV=2	HIST1H2BB	81	9501831	13388169	10115309	1.14137e+06	10983542	10399968	15239116	11786472	19425668	22995238	16685604	19507388	-1.90238	33.759	0.135	0.869666
560.6607, 840.48724	2, 3	34.105	SAPAPK[170.1055]K[170.1055]GSK[170.1055]K[170.1055]AITK	24.86, 35.33	H2B1B_HUMAN	Histone H2B type 1-B OS=Homo sapiens GN=HIST1H2BB PE=1 SV=2	HIST1H2BB	250, 253	1.7553e+06	1.91365e+06	1.17696e+06	960269	1.19558e+06	1.56515e+06	2.42902e+06	145212	2.60271e+06	2.71399e+06	1.45248e+06	1.6083e+06	-1.27837	39.8284	0.957	0.0190881
903.011	2	56.515	LLLPGELAK[170.1055]HAVSEGTK	109.7	H2B1C_HUMAN	Histone H2B type 1-C/E/F/G/I OS=Homo sapiens GN=HIST1H2BC PE=1 SV=4	HIST1H2BC	393	118122296	116572248	115877800	120880848	105477416	106546808	106307248	139290928	132407576	132282264	138651040	134464128	-1.1462	7.489	0.051	1.29243
809.943	2	28.438	PEPAK[170.1055]SAPAPK[170.1055]K[170.1055]GSK	50.7	H2B1C_HUMAN	Histone H2B type 1-C/E/F/G/I OS=Homo sapiens GN=HIST1H2BC PE=1 SV=4	HIST1H2BC	354	978689	1.20443e+06	698204	534002	361673	888388	885521	0	794361	1.33531e+06	306091	527546	1.21216	56.3702	0.444	0.352617
887.988	2	30.888	PDPAK[170.1055]SAPAPK[170.1055]K[170.1055]GSKK[170.1055]	53.2	H2B1H_HUMAN	Histone H2B type 1-H OS=Homo sapiens GN=HIST1H2BH PE=1 SV=3	HIST1H2BH	393	643013	847523	378593	303713	150281	416079	585333	0	209677	550445	0	0	2.03589	89.4823	0.146	0.835647
833.479	2	31.122	SAPAPK[170.1055]K[170.1055]GSK[170.1055]K[170.1055]AVTK	80.91	H2B1H_HUMAN	Histone H2B type 1-H OS=Homo sapiens GN=HIST1H2BH PE=1 SV=3	HIST1H2BH	393	19026410	22058462	19997738	13232368	16265650	19410204	23359242	18254760	26832930	29822912	21047012	25835064	-1.31967	17.134	0.052	1.284
505.779	2	23.908	AVTK[170.1055]YTSAK	37.53	H2B1J_HUMAN	Histone H2B type 1-J OS=Homo sapiens GN=HIST1H2BJ PE=1 SV=3	HIST1H2BJ	252	2496848	2631628	2.79963e+06	2.90719e+06	1.81712e+06	2.04839e+06	4317042	5068466	3864565	4.24237e+06	3.54391e+06	3.5936e+06	-1.67542	15.7394	0.002	2.69897
481.283	3	27.337	K[170.1055]GSK[170.1055]K[170.1055]AVTK[170.1055]AQK	49.81	H2B1J_HUMAN	Histone H2B type 1-J OS=Homo sapiens GN=HIST1H2BJ PE=1 SV=3	HIST1H2BJ	122	23343808	52874520	22503494	20850034	32995814	92385128	108764584	25815260	35325704	138080368	117799320	141928240	-2.31764	61.2906	0.119	0.924453
467.28	3	22.753	KGSK[170.1055]K[170.1055]AVTK[170.1055]AQK	39.47	H2B1J_HUMAN	Histone H2B type 1-J OS=Homo sapiens GN=HIST1H2BJ PE=1 SV=3	HIST1H2BJ	122	12512952	13281090	10909448	10832622	10910185	10392807	21447110	12995516	23621688	24385734	21187966	18666242	-1.77667	15.1543	0.005	2.30103
536.822	2	22.662	K[170.1055]GSK[170.1055]K[170.1055]AVTK	52.78	H2B1L_HUMAN	Histone H2B type 1-L OS=Homo sapiens GN=HIST1H2BL PE=1 SV=3	HIST1H2BL	315	8907471	10091100	9010781	9347292	8617101	8850778	13023101	15122888	12420878	14001149	15339200	16276802	-1.572	8.00735	0.0002462	3.60871
575.826	2	30.657	PELAK[170.1055]SAPAPK	84.24	H2B1L_HUMAN	Histone H2B type 1-L OS=Homo sapiens GN=HIST1H2BL PE=1 SV=3	HIST1H2BL	306	355733696	486502976	367462656	255217760	329619200	379018816	452530976	394090048	479960544	545823296	401933376	436472768	-1.24718	16.5843	0.091	1.04096
555.989	3	31.123	SAPAPK[170.1055]K[170.1055]GSK[170.1055]K[170.1055]AVTK	51.06	H2B1L_HUMAN	Histone H2B type 1-L OS=Homo sapiens GN=HIST1H2BL PE=1 SV=3	HIST1H2BL	315	33662332	45751352	32290898	16065001	28055566	34781076	44302328	26182138	51572592	63376544	35798296	48411744	-1.41466	29.5909	0.155	0.809668
492.795	2	22.584	K[170.1055]AINK[170.1055]AQK	47.09	H2B1M_HUMAN	Histone H2B type 1-M OS=Homo sapiens GN=HIST1H2BM PE=1 SV=3	HIST1H2BM	104	6902105	7.48829e+06	9127318	9016603	7.7152e+06	7.9139e+06	22554758	27016334	19513174	20814222	24314532	25055736	-2.89159	11.482	3.014e-06	5.52086
556.843	2	20.118	K[170.1055]AINK[170.1055]AQKK	54.15	H2B1M_HUMAN	Histone H2B type 1-M OS=Homo sapiens GN=HIST1H2BM PE=1 SV=3	HIST1H2BM	198	12685027	13765591	12952097	12291822	9583522	11712454	22860108	30668284	21433938	28642464	19111026	20781170	-1.96597	15.6316	0.0005863	3.23188
490.287	3	28.739	K[170.1055]GSK[170.1055]K[170.1055]AINK[170.1055]AQK	36.25	H2B1M_HUMAN	Histone H2B type 1-M OS=Homo sapiens GN=HIST1H2BM PE=1 SV=3	HIST1H2BM	104	3757558	51259860	26992600	745682	39021900	56935864	79960976	11741064	4554096	121655120	67630680	102040424	-2.16874	76.6105	0.376	0.424812
476.283	3	24.104	KGSK[170.1055]K[170.1055]AINK[170.1055]AQK	23.6	H2B1M_HUMAN	Histone H2B type 1-M OS=Homo sapiens GN=HIST1H2BM PE=1 SV=3	HIST1H2BM	103	21514678	23509140	19498458	17840000	18382438	18715392	36182208	29857596	49151892	52425644	33844608	35441452	-1.98312	16.977	0.002	2.69897
513.776	2	22.531	AVTK[170.1055]YTSSK	52.82	H2B1O_HUMAN	Histone H2B type 1-O OS=Homo sapiens GN=HIST1H2BO PE=1 SV=3	HIST1H2BO	315	23069804	25484270	23603192	22527934	17913420	18335552	31439052	32146826	29257292	33754008	25214244	26660812	-1.36307	12.5296	0.008	2.09691
636.369	2	25.341	GSK[170.1055]K[170.1055]AVTK[170.1055]AQK	20.38	H2B1O_HUMAN	Histone H2B type 1-O OS=Homo sapiens GN=HIST1H2BO PE=1 SV=3	HIST1H2BO	243	183079	259678	159397	14510.2	24434	169709	596158	0	225666	819690	464224	212705	-2.85943	74.1634	0.319	0.496209
560.803	2	24.429	PDPAK[170.1055]SAPAPK	63.47	H2B1O_HUMAN	Histone H2B type 1-O OS=Homo sapiens GN=HIST1H2BO PE=1 SV=3	HIST1H2BO	315	53122512	59298028	56518468	61412552	52850380	52962164	86543440	75213952	82701400	88180560	87787152	84623632	-1.50239	6.16582	1.923e-05	4.71602
602.343	3	56.513	LLLPGELAK[170.1055]HAVSEGTK	67.82	H2B2E_HUMAN	Histone H2B type 2-E OS=Homo sapiens GN=HIST2H2BE PE=1 SV=3	HIST2H2BE	253	563304640	516081568	617664832	617919424	532349952	528054752	476388352	602351616	653988224	577174656	671653696	642580416	-1.0737	9.96655	0.381	0.419075
652.863	2	26.259	PEPAK[170.1055]SAPAPK[170.1055]K	37.28	H2B2E_HUMAN	Histone H2B type 2-E OS=Homo sapiens GN=HIST2H2BE PE=1 SV=3	HIST2H2BE	241	357014	242748	343284	592414	193242	641344	1.1582e+06	0	305185	747304	295644	209908	-1.14607	69.9031	0.653	0.185087
540.298	3	28.446	PEPAK[170.1055]SAPAPK[170.1055]K[170.1055]GSK	20.75	H2B2E_HUMAN	Histone H2B type 2-E OS=Homo sapiens GN=HIST2H2BE PE=1 SV=3	HIST2H2BE	262	2.24439e+06	6859011	1863568	1.19139e+06	5183436	6834348	4851795	0	1.37566e+06	11788438	4892676	10508061	-1.38222	74.5573	0.706	0.151195
596.999	3	30.45	PEPAK[170.1055]SAPAPK[170.1055]K[170.1055]GSK[170.1055]K	39	H2B2E_HUMAN	Histone H2B type 2-E OS=Homo sapiens GN=HIST2H2BE PE=1 SV=3	HIST2H2BE	262	43358520	55359020	45465432	22871328	45108192	51678800	48205808	41259284	57269984	57949064	47605228	46216104	-1.13138	19.4415	0.395	0.403403
408.253	2	20.054	AVTK[170.1055]VQK	38.56	H2B2F_HUMAN	Histone H2B type 2-F OS=Homo sapiens GN=HIST2H2BF PE=1 SV=3	HIST2H2BF	145	43359216	43640368	53907876	49389908	40100512	41160284	69258400	83411896	14547584	73079000	73285512	79619072	-1.44795	25.3245	0.502	0.299296
650.384	2	29.1	GSK[170.1055]K[170.1055]AVTK[170.1055]VQK	44.76	H2B2F_HUMAN	Histone H2B type 2-F OS=Homo sapiens GN=HIST2H2BF PE=1 SV=3	HIST2H2BF	238	898651	1.48364e+06	1.10537e+06	675620	757646	1.18045e+06	2.07566e+06	524152	1.97673e+06	3.0338e+06	1.12267e+06	2.22106e+06	-1.79534	38.9069	0.205	0.688246
493.305	2	24.093	K[170.1055]AVTK[170.1055]VQK	41.17	H2B2F_HUMAN	Histone H2B type 2-F OS=Homo sapiens GN=HIST2H2BF PE=1 SV=3	HIST2H2BF	120	8291535	8659886	9507703	8154083	8108984	8782933	16996516	15240485	12748565	13965963	15412297	17286506	-1.77944	8.76949	0.0001448	3.83923
490.627	3	30.998	K[170.1055]GSK[170.1055]K[170.1055]AVTK[170.1055]VQK	43.56	H2B2F_HUMAN	Histone H2B type 2-F OS=Homo sapiens GN=HIST2H2BF PE=1 SV=3	HIST2H2BF	120	159063840	241918992	176707008	51824984	142504896	173513456	240540080	121019696	264446224	356743200	240081872	276936608	-1.58616	34.9075	0.146	0.835647
476.623	3	25.993	KGSK[170.1055]K[170.1055]AVTK[170.1055]VQK	38.05	H2B2F_HUMAN	Histone H2B type 2-F OS=Homo sapiens GN=HIST2H2BF PE=1 SV=3	HIST2H2BF	120	19832556	19467094	15570294	14673598	16247663	18810720	33096430	23154584	29896104	50554312	31218824	24404764	-1.83864	21.7056	0.009	2.04576
645.856	2	26.692	PDPAK[170.1055]SAPAPK[170.1055]K	45.72	H2B2F_HUMAN	Histone H2B type 1-O OS=Homo sapiens GN=HIST1H2BO PE=1 SV=3	HIST1H2BO	253	1.02412e+06	1.00362e+06	1.19135e+06	964608	1.06803e+06	1.36509e+06	2.01086e+06	0	965830	1.64705e+06	922218	1.04453e+06	1.004	38.2971	0.532	0.274088
612.851	2	22.93	SAPAPK[170.1055]K[170.1055]GSK[170.1055]K	35.11	H2B2F_HUMAN	Histone H2B type 2-F OS=Homo sapiens GN=HIST2H2BF PE=1 SV=3	HIST2H2BF	253	32172116	37164136	31670096	32311928	30398686	31612052	41347988	45469400	46561056	48962360	46271964	49018704	-1.42135	6.66666	8.213e-05	4.0855
689.354	2	47.813	EIAQDFK[170.1055]TDLR	53.97	H31T_HUMAN	Histone H3.1t OS=Homo sapiens GN=HIST3H3 PE=1 SV=3	HIST3H3	54	64298360	60231904	72902120	69334304	61442464	63319372	92221304	93480624	84241072	81468840	79244856	78563800	-1.3006	7.57883	0.0009925	3.00327
386.731	2	29.312	K[170.1055]QLATK[170.1055]	21.3	H31T_HUMAN	Histone H3.1t OS=Homo sapiens GN=HIST3H3 PE=1 SV=3	HIST3H3	139	2.75603e+06	6240640	2.88074e+06	2.37439e+06	3.84559e+06	4835014	11681669	1.46158e+06	5.0707e+06	3.73568e+06	15746671	18366176	-2.44468	56.45	0.274	0.562249
493.274	2	19.401	K[170.1055]STGGK[170.1055]APR	35.77	H31T_HUMAN	Histone H3.1t OS=Homo sapiens GN=HIST3H3 PE=1 SV=3	HIST3H3	35	846220	1.04811e+06	1.33481e+06	1.27473e+06	1091430	1.37063e+06	2.06216e+06	2.06269e+06	453265	1.27983e+06	2652031	2.76931e+06	-1.61921	32.0308	0.357	0.447332
507.29	2	24.252	GGK[170.1055]GLGK[170.1055]GGAK	74.02	H4_HUMAN	Histone H4 OS=Homo sapiens GN=HIST1H4A PE=1 SV=2	HIST1H4A	336	55597012	59298196	60654276	61552252	52573672	51706332	107199432	106440648	109982488	114635600	129376392	128204544	-2.0383	8.16381	3.848e-06	5.41476
404.56586, 606.3458	2, 3	27.512	GGK[170.1055]GLGK[170.1055]GGAK[170.1055]R	55.05, 63.76	H4_HUMAN	Histone H4 OS=Homo sapiens GN=HIST1H4A PE=1 SV=2	HIST1H4A	219, 430	3798178048	6265012736	4330998784	4284553472	4448355840	6209122816	9378679808	6524024320	6782053376	12560000000	10150000000	13720000000	-2.01508	25.8168	0.007	2.1549
620.853	2	26.908	GK[170.1055]GGK[170.1055]GLGK[170.1055]GGAK	88.52	H4_HUMAN	Histone H4 OS=Homo sapiens GN=HIST1H4A PE=1 SV=2	HIST1H4A	430	176738704	212186448	183535040	187463792	181566704	267555120	353282048	234772496	275261344	537771264	468808416	532902080	-1.98735	25.0154	0.014	1.85387
641.858	2	34.513	GK[170.1055]GGK[170.1055]GLGK[170.1055]GGAK[170.1055]	22.77	H4_HUMAN	Histone H4 OS=Homo sapiens GN=HIST1H4A PE=1 SV=2	HIST1H4A	381	1.61876e+06	1.60009e+06	1.74812e+06	2.45393e+06	602946	832872	3.07332e+06	228870	5.10857e+06	3746207	4514600	5.01267e+06	-2.44834	48.0192	0.339	0.4698
480.275	3	29.823	GK[170.1055]GGK[170.1055]GLGK[170.1055]GGAK[170.1055]R	82.49	H4_HUMAN	Histone H4 OS=Homo sapiens GN=HIST1H4A PE=1 SV=2	HIST1H4A	343	2481837312	3895639296	3583634688	826046144	3135991296	3517663488	5526613504	3496152320	7922744832	7214933504	5494277120	7627931136	-2.13767	33.0249	0.039	1.40894
400.235	3	21.444	GK[170.1055]GGKGLGK[170.1055]GGAK	52.56	H4_HUMAN	Histone H4 OS=Homo sapiens GN=HIST1H4A PE=1 SV=2	HIST1H4A	219	21199114	21430436	21043838	22316608	19646740	18821278	32607258	19097392	36670044	36772416	30165682	35150352	-1.53034	13.6263	0.025	1.60206
466.272	3	24.378	GK[170.1055]GGKGLGK[170.1055]GGAK[170.1055]R	95.85	H4_HUMAN	Histone H4 OS=Homo sapiens GN=HIST1H4A PE=1 SV=2	HIST1H4A	343	1523361536	1553439616	1610634752	1725002752	1380904448	1345824896	2399834368	1507209856	2528449024	2488930816	1808726784	1856280064	-1.37752	14.889	0.036	1.4437
452.268	3	19.789	GK[170.1055]GGKGLGK[170.1055]GGAKR	65.87	H4_HUMAN	Histone H4 OS=Homo sapiens GN=HIST1H4A PE=1 SV=2	HIST1H4A	343	18298568	18383228	17160322	17556524	15515213	15848952	19201576	10108904	17919790	18736976	14394357	16308034	1.06303	14.1797	0.534	0.272459
599.848	2	21.448	GKGGK[170.1055]GLGK[170.1055]GGAK	89.57	H4_HUMAN	Histone H4 OS=Homo sapiens GN=HIST1H4A PE=1 SV=2	HIST1H4A	336	17501380	18878200	16176031	16362944	14819330	15060324	26445658	24081894	22063504	28118916	26201118	27400696	-1.56189	9.02058	0.0001347	3.87063
698.903	2	24.38	GKGGK[170.1055]GLGK[170.1055]GGAK[170.1055]R	97.6	H4_HUMAN	Histone H4 OS=Homo sapiens GN=HIST1H4A PE=1 SV=2	HIST1H4A	430	485569536	486271776	474661824	458664064	417492000	414223840	809660032	626108864	601933952	718579904	547120768	554032256	-1.40943	11.568	0.007	2.1549
677.899	2	19.773	GKGGK[170.1055]GLGKGGAK[170.1055]R	31.06	H4_HUMAN	Histone H4 OS=Homo sapiens GN=HIST1H4A PE=1 SV=2	HIST1H4A	430	1.32288e+06	1.1264e+06	1.2631e+06	1.02064e+06	925211	1.27378e+06	982171	0	657001	1330781	785873	629060	1.58089	37.0891	0.297	0.527244
464.272	2	23.687	GLGK[170.1055]GGAK[170.1055]R	59.41	H4_HUMAN	Histone H4 OS=Homo sapiens GN=HIST1H4A PE=1 SV=2	HIST1H4A	343	1853045120	2030119424	2298444032	2333039360	1942531584	1951919488	3428280064	4068718080	3464131072	3666446592	4306204672	4514240000	-1.88958	10.6655	4.321e-05	4.36442
585.301	2	24.845	VATHEK[170.1055]EWK	26.01	HCFC1_HUMAN	Host cell factor OS=Homo sapiens GN=HCFC1 PE=1 SV=2	HCFC1		4619717	4.33107e+06	3197125	3746842	2865635	3.12704e+06	8419822	1.78944e+06	4676566	8.17323e+06	5.32324e+06	3.97016e+06	-1.47813	33.3182	0.363	0.440093
640.321	3	29.154	WLQETSK[170.1055]DSSGTKPANK	27.17	HCFC1_HUMAN	Host cell factor OS=Homo sapiens GN=HCFC1 PE=1 SV=2	HCFC1		7713777	11450457	7.36687e+06	4974571	5.90994e+06	7.77324e+06	17741188	14027057	19787104	22949370	13042281	13029076	-2.22568	26.9389	0.002	2.69897
434.934	3	25.294	KPAEK[170.1055]PLPKPR	29.86	HDGR2_HUMAN	Hepatoma-derived growth factor-related protein 2 OS=Homo sapiens GN=HDGFRP2 PE=1 SV=1	HDGFRP2		9868717	8605896	7.52518e+06	7.40396e+06	6362407	7.17534e+06	22862648	17981816	27274614	36549004	19637012	18017464	-3.03191	23.0893	0.0004249	3.37171
587.9726, 881.4553	2, 3	56.695	ELTGDMQLSK[170.1055]SEILR	107.78, 39.32	HELC1_HUMAN	Activating signal cointegrator 1 complex subunit 3 OS=Homo sapiens GN=ASCC3 PE=1 SV=3	ASCC3	110, 93	35692996	35329328	34792108	35472972	26552218	30399712	30274436	19807618	31781730	29777270	33273068	33154292	1.11328	14.1741	0.335	0.474955
628.348	2	36.079	AVLIDK[170.1055]DQSPK	67.01	HIBCH_HUMAN	3-hydroxyisobutyryl-CoA hydrolase, mitochondrial OS=Homo sapiens GN=HIBCH PE=1 SV=2	HIBCH	67	3628392	4.24575e+06	5.21367e+06	5.41833e+06	3.554e+06	3.1365e+06	7.9837e+06	6895593	7.58398e+06	6300748	4907775	6.0284e+06	-1.57561	19.6027	0.01	2
614.351	3	57.45	AQVARPGGDTIFGK[170.1055]IIR	49.18	HINT1_HUMAN	Histidine triad nucleotide-binding protein 1 OS=Homo sapiens GN=HINT1 PE=1 SV=2	HINT1	149	54194888	56248968	66756348	64224492	57220560	45960528	53410160	63726512	74737240	67395176	68550096	59158792	-1.12296	12.2939	0.212	0.673664
837.426	3	67.299	ATYIGPSTVFGSSGK[170.1055]LANVEQWR	98.54	HIRA_HUMAN	Protein HIRA OS=Homo sapiens GN=HIRA PE=1 SV=2	HIRA	99	14295187	10584595	12626595	16500840	10656196	9024670	31958912	32076786	42291108	35878728	39331968	38875028	-2.99116	16.9308	0.0001356	3.86774
833.896	2	44.693	K[170.1055]NINC[160.0307]SIEESFQR	91.73	HMGCL_HUMAN	Hydroxymethylglutaryl-CoA lyase, mitochondrial OS=Homo sapiens GN=HMGCL PE=1 SV=2	HMGCL	188	8.26933e+06	7.42514e+06	7.38176e+06	7.53101e+06	4715856	5828542	16701052	18296168	13243624	15532781	12050111	15062774	-2.20858	17.0942	0.0003659	3.43664
670.015	3	50.625	WVPQMGDHTEVLK[170.1055]GIQK	30.22	HMGCL_HUMAN	Hydroxymethylglutaryl-CoA lyase, mitochondrial OS=Homo sapiens GN=HMGCL PE=1 SV=2	HMGCL		7831293	7.41278e+06	11944061	8876613	5389768	3258280	9415060	6.1639e+06	17985866	15818318	16169082	10946503	-1.71089	38.0269	0.099	1.00436
645.794	2	18.076	SPENTEGK[170.1055]DGSK	61.79	HMGN3_HUMAN	High mobility group nucleosome-binding domain-containing protein 3 OS=Homo sapiens GN=HMGN3 PE=1 SV=2	HMGN3	62	142465	23431.2	139802	58138.3	0	51887.9	707496	0	0	840836	227283	580094	-5.66652	89.531	0.317	0.498941
584.322	2	47.981	NPPGGK[170.1055]SSLVLG	38.43	HN1_HUMAN	Hematological and neurological expressed 1 protein OS=Homo sapiens GN=HN1 PE=1 SV=3	HN1	55	90457904	94463544	102189328	98540576	91081176	68923912	129871512	140004320	111757696	113572536	141655840	124881664	-1.39601	11.43	0.005	2.30103
662.372	2	42.055	RNPPGGK[170.1055]SSLVLG	33.18	HN1_HUMAN	Hematological and neurological expressed 1 protein OS=Homo sapiens GN=HN1 PE=1 SV=3	HN1	33	87607984	96185160	89998664	97822664	91921680	99570008	148039808	165252112	144320544	151951968	170542864	159894976	-1.66932	5.78813	4.8e-06	5.31876
541.808	2	40.504	LDGK[170.1055]LIDPK[170.1055]	20.69	HNRDL_HUMAN	Heterogeneous nuclear ribonucleoprotein D-like OS=Homo sapiens GN=HNRPDL PE=1 SV=3	HNRPDL	80	26890466	29403836	17782952	16311813	11698764	14006158	13225218	17029536	11075383	13808065	827233	697822	2.04884	55.5237	0.16	0.79588
694.359, 1041.0355	2, 3	57.615	QGAPTSFLPPEASQLK[170.1055]PDR	66.5, 80.68	HNRL1_HUMAN	Heterogeneous nuclear ribonucleoprotein U-like protein 1 OS=Homo sapiens GN=HNRNPUL1 PE=1 SV=2	HNRNPUL1	71, 81	13532106	13926747	13958531	12707961	8709257	9004577	22558998	25640318	25061950	19819082	18988138	17097006	-1.79798	18.272	0.003	2.52288
900.479	2	55.141	IFVGGLSPDTPEEK[170.1055]IR	59.73	HNRPD_HUMAN	Heterogeneous nuclear ribonucleoprotein D0 OS=Homo sapiens GN=HNRNPD PE=1 SV=1	HNRNPD	110	3.03969e+06	3955471	3.3034e+06	2.78521e+06	2586633	3517351	5435582	5200569	3177071	3710975	4415430	2227987	-1.25953	23.1113	0.319	0.496209
971.47	2	62.797	GFAFVTFESPADAK[170.1055]DAAR	44.29	HNRPG_HUMAN	Heterogeneous nuclear ribonucleoprotein G OS=Homo sapiens GN=RBMX PE=1 SV=3	RBMX	44	3875410	4.1662e+06	4109186	3.94213e+06	3200899	1.79066e+06	4878702	4.2046e+06	3.27236e+06	3.83248e+06	4547652	2.82902e+06	-1.11764	22.86	0.505	0.296709
984.432	3	54.044	QPAIMPGQSYGLEDGSC[160.0307]SYK[170.1055]DFSESR	105.05	HNRPL_HUMAN	Heterogeneous nuclear ribonucleoprotein L OS=Homo sapiens GN=HNRNPL PE=1 SV=2	HNRNPL	156	25233370	25675096	26510276	22870858	14938000	12772376	22308916	21222978	21989886	18956952	17570294	12020233	1.12213	24.1872	0.615	0.211125
499.58	3	21.296	YYGGGSEGGRAPK[170.1055]R	21.81	HNRPL_HUMAN	Heterogeneous nuclear ribonucleoprotein L OS=Homo sapiens GN=HNRNPL PE=1 SV=2	HNRNPL	51	2.30541e+06	1.972e+06	2.19363e+06	2418472	1.54529e+06	1.12965e+06	1.45307e+06	1.35144e+06	3.00434e+06	3545369	1.09658e+06	1.63193e+06	-1.04482	37.9103	0.947	0.02365
573.287	2	34.018	ADILEDK[170.1055]DGK	31.46	HNRPM_HUMAN	Heterogeneous nuclear ribonucleoprotein M OS=Homo sapiens GN=HNRNPM PE=1 SV=3	HNRNPM	123	11774254	12877403	10746240	11170514	7658916	8821531	27237168	27736134	24897354	29233668	21986318	25517894	-2.48392	14.0794	0.0001699	3.76981
569.2774, 853.41364	2, 3	45.619	GC[160.0307]GVVK[170.1055]FESPEVAER	31.54, 74.35	HNRPM_HUMAN	Heterogeneous nuclear ribonucleoprotein M OS=Homo sapiens GN=HNRNPM PE=1 SV=3	HNRNPM	123, 125	119269576	122835680	127158024	96357264	110014440	106003936	166178560	166992416	181022368	179996336	155905312	135531472	-1.44597	10.2476	0.001	3
640.987	3	41.048	SKGC[160.0307]GVVK[170.1055]FESPEVAER	49.41	HNRPM_HUMAN	Heterogeneous nuclear ribonucleoprotein M OS=Homo sapiens GN=HNRNPM PE=1 SV=3	HNRNPM	222	19701394	14955028	16058138	13954805	14093451	10478703	18827668	14032322	21238058	21447266	13628718	13949486	-1.15556	21.0512	0.355	0.449772
524.614	3	25.201	VQESTKGPDEAK[170.1055]IK	27.43	HNRPR_HUMAN	Heterogeneous nuclear ribonucleoprotein R OS=Homo sapiens GN=HNRNPR PE=1 SV=1	HNRNPR	72	7627523	9071061	5912091	5.62246e+06	5301738	4942307	16851122	13818101	15704420	23188776	14716365	10385369	-2.46027	25.9365	0.0009024	3.0446
539.29193, 808.4342	2, 3	63.381	APQC[160.0307]LGK[170.1055]FIEIAAR	113.22, 31.23	HNRPU_HUMAN	Heterogeneous nuclear ribonucleoprotein U OS=Homo sapiens GN=HNRNPU PE=1 SV=6	HNRNPU	274, 605	64898368	55732068	75672384	72365968	53246292	62578268	65208804	54578532	92443072	92619808	70812832	71791672	-1.16375	17.1049	0.279	0.554396
441.5758, 661.86005	2, 3	43.342	DLPEHAVLK[170.1055]MK	23.42, 55.62	HNRPU_HUMAN	Heterogeneous nuclear ribonucleoprotein U OS=Homo sapiens GN=HNRNPU PE=1 SV=6	HNRNPU	111, 120	55812212	64291188	65462108	56629996	47573560	48099976	50642980	61843536	71420272	74625448	50132092	52082456	-1.06771	15.8538	0.596	0.224754
420.9723, 560.961, 840.93774	2, 3, 4	40.927	HLYTK[170.1055]DIDIHEVR	100.99, 24.57, 89.28	HNRPU_HUMAN	Heterogeneous nuclear ribonucleoprotein U OS=Homo sapiens GN=HNRNPU PE=1 SV=6	HNRNPU	120, 274, 634	730567168	661485760	631928768	619940032	618407808	600144704	846185664	739185024	1089706496	1209376640	1004116544	1009781184	-1.52709	12.2301	0.006	2.22185
602.331	3	37.429	KAEVEGK[170.1055]DLPEHAVLK	25.13	HNRPU_HUMAN	Heterogeneous nuclear ribonucleoprotein U OS=Homo sapiens GN=HNRNPU PE=1 SV=6	HNRNPU	100	4.29898e+06	8.25059e+06	3.23649e+06	2.91215e+06	2.44474e+06	1.24625e+06	6260129	6.29065e+06	9375846	7415247	6286045	4582487	-1.79597	44.4277	0.074	1.13077
926.1582, 1234.5408	3, 4	57.984	NQSQGYNQWQQGQFWGQ[129.0426]K[170.1055]PWSQHYHQGYY	24.36, 29.35	HNRPU_HUMAN	Heterogeneous nuclear ribonucleoprotein U OS=Homo sapiens GN=HNRNPU PE=1 SV=6	HNRNPU	254, 634	64073748	12524249	568656768	446831712	527116448	509529760	757859	100843	222475776	163922016	409184128	220118640	2.09406	80.7857	0.324	0.489455
925.9084, 1234.2094	3, 4	59.203	NQSQGYNQWQQGQFWGQK[170.1055]PWSQHYHQGYY	41.46, 68.48	HNRPU_HUMAN	Heterogeneous nuclear ribonucleoprotein U OS=Homo sapiens GN=HNRNPU PE=1 SV=6	HNRNPU	304, 502	134543840	43880980	859927360	644723264	714777984	591808448	4.11809e+06	76283	705407424	508022176	972097408	622557120	1.06307	75.0441	0.443	0.353596
953.437	3	70.392	LMSSNSTDLPLNIEC[160.0307]FMN[115.0269]DK[170.1055]DVSGK	22.98	HS105_HUMAN	Heat shock protein 105 kDa OS=Homo sapiens GN=HSPH1 PE=1 SV=1	HSPH1		11967945	12595024	16985018	18461968	9399686	14006085	7775401	4841433	10077350	9177040	5104135	4851999	1.99429	28.9127	0.009	2.04576
673.341	2	44.696	FYEQFSK[170.1055]NIK	26.41	HS90A_HUMAN	Heat shock protein HSP 90-alpha OS=Homo sapiens GN=HSP90AA1 PE=1 SV=5	HSP90AA1	610	4702636	3390441	4.28007e+06	3727511	2.77337e+06	3.36959e+06	5.27615e+06	4615046	4303121	6.31878e+06	4.06405e+06	4440632	-1.30454	17.9772	0.054	1.26761
846.445	2	35.255	IKEK[170.1055]YIDQEELNK	57.4	HS90A_HUMAN	Heat shock protein HSP 90-alpha OS=Homo sapiens GN=HSP90AA1 PE=1 SV=5	HSP90AA1	565	1063239	2.06883e+06	857323	1.2507e+06	1.07863e+06	912979	1.6348e+06	1.09836e+06	1.93054e+06	1.80952e+06	538358	589723	-1.05111	42.7158	0.941	0.0264104
692.697	3	49.735	YIDQEELNK[170.1055]TKPIWTR	60.89	HS90B_HUMAN	Heat shock protein HSP 90-beta OS=Homo sapiens GN=HSP90AB1 PE=1 SV=4	HSP90AB1	714	36763116	34574096	34931408	34188244	35886972	36718404	30302846	30222996	38032584	31901120	36775160	26645640	1.09894	8.24399	0.194	0.712198
879.47	3	75.977	TAQPHPK[170.1055]LLGTIYTAAEEIEAVGGK	68.97	HSDL2_HUMAN	Hydroxysteroid dehydrogenase-like protein 2 OS=Homo sapiens GN=HSDL2 PE=1 SV=1	HSDL2	70	8679506	4425935	13466430	16696191	14395122	11034364	5.17878e+06	57143	6.66832e+06	6884207	3379034	4370137	2.58869	47.7988	0.18	0.744727
902.421	3	65.119	C[160.0307]QEVISWLDAN[115.0269]TLAEK[170.1055]DEFEHK	22.61	HSP71_HUMAN	Heat shock 70 kDa protein 1 OS=Homo sapiens GN=HSPA1A PE=1 SV=5	HSPA1A	310	157835552	113669888	197286128	192437872	187482000	162471728	85609632	46226160	114031336	98609832	132789960	87333168	1.79097	24.9312	0.02	1.69897
1185.62	2	54.941	LIGDAAK[170.1055]N[115.0269]QVALNPQNTVFDAK	95.18	HSP71_HUMAN	Heat shock 70 kDa protein 1 OS=Homo sapiens GN=HSPA1A PE=1 SV=5	HSPA1A	261	4.45715e+06	4429597	6782998	6.07343e+06	5254510	5.95149e+06	1.26314e+06	1.25172e+06	2.32715e+06	1.65577e+06	918080	2491337	3.32578	27.8118	0.001	3
632.34033, 842.7846	3, 4	51.199	LIGDAAK[170.1055]N[115.0269]QVALNPQNTVFDAKR	50.58, 98.9	HSP71_HUMAN	Heat shock 70 kDa protein 1 OS=Homo sapiens GN=HSPA1A PE=1 SV=5	HSPA1A	310, 99	253314400	269025440	345136128	331151456	285638624	285355648	127076232	141952976	172187712	167067520	195367936	209130384	1.74729	15.2576	0.001	3
960.481	4	71.822	TTPSYVAFTDTERLIGDAAK[170.1055]NQ[129.0426]VALNPQNTVFDAK	31.26	HSP71_HUMAN	Heat shock 70 kDa protein 1 OS=Homo sapiens GN=HSPA1A PE=1 SV=5	HSPA1A	261	6226459	5625688	13288930	11188910	9363409	8525853	989667	0	2726710	1.90705e+06	555154	973557	7.58085	57.1729	0.04	1.39794
1025.48	3	56.217	C[160.0307]NEIINWLDK[170.1055]NQ[129.0426]TAEKEEFEHQQK	37.03	HSP7C_HUMAN	Heat shock cognate 71 kDa protein OS=Homo sapiens GN=HSPA8 PE=1 SV=1	HSPA8	474	26702504	19328404	33887736	22582022	36173388	33807816	4061840	1.40549e+06	19110210	15846188	26179504	19372880	2.00616	45.5967	0.134	0.872895
1025.15	3	57.285	C[160.0307]NEIINWLDK[170.1055]NQTAEKEEFEHQQK	37.83	HSP7C_HUMAN	Heat shock cognate 71 kDa protein OS=Homo sapiens GN=HSPA8 PE=1 SV=1	HSPA8	474	3318202	3747335	5769738	3.06664e+06	3.5897e+06	3.7116e+06	456798	126539	1.63495e+06	1.36252e+06	885939	1.01982e+06	4.2291	43.0675	0.019	1.72125
845.098	3	45.96	LIGDAAK[170.1055]N[115.0269]QVAM[147.0354]NPTNTVFDAKR	84.74	HSP7C_HUMAN	Heat shock cognate 71 kDa protein OS=Homo sapiens GN=HSPA8 PE=1 SV=1	HSPA8	453	37064172	39096212	33488526	43354936	35915472	43175668	34668592	52858164	21524420	28569674	20622154	22976088	1.28074	25.4976	0.162	0.790485
1181.1	2	54.19	LIGDAAK[170.1055]N[115.0269]QVAMNPTNTVFDAK	126	HSP7C_HUMAN	Heat shock cognate 71 kDa protein OS=Homo sapiens GN=HSPA8 PE=1 SV=1	HSPA8	494	11314084	12120240	14191528	11888170	11275366	14281522	6844643	7145094	8.29771e+06	10805687	10619885	10481098	1.38522	15.5985	0.023	1.63827
630.076	4	50.411	LIGDAAK[170.1055]N[115.0269]QVAMNPTNTVFDAKR	66.21	HSP7C_HUMAN	Heat shock cognate 71 kDa protein OS=Homo sapiens GN=HSPA8 PE=1 SV=1	HSPA8	571	71707696	63012248	87904176	93212088	71860752	75773448	29260022	29730234	54180420	53825144	54595380	45548800	1.73493	20.8901	0.012	1.92082
839.766	3	50.412	LIGDAAK[170.1055]NQ[129.0426]VAMNPTNTVFDAKR	93.24	HSP7C_HUMAN	Heat shock cognate 71 kDa protein OS=Homo sapiens GN=HSPA8 PE=1 SV=1	HSPA8	500	481001184	494165344	625525568	625091520	572125696	575496832	272170048	242136976	377496768	359747040	432861600	419371168	1.60349	16.6344	0.009	2.04576
1180.6	2	55.372	LIGDAAK[170.1055]NQVAMNPTNTVFDAK	95.92	HSP7C_HUMAN	Heat shock cognate 71 kDa protein OS=Homo sapiens GN=HSPA8 PE=1 SV=1	HSPA8	313	715101	1.16052e+06	725607	497054	339641	199191	729154	10953.8	464851	667008	231556	550448	1.37044	59.117	0.446	0.350665
584.288	2	27.063	MVQEAEK[170.1055]YK	27.61	HSP7C_HUMAN	Heat shock cognate 71 kDa protein OS=Homo sapiens GN=HSPA8 PE=1 SV=1	HSPA8	276	2153342	1.49197e+06	1.53948e+06	1.00543e+06	1.25074e+06	1.73032e+06	4195496	1.35687e+06	2.67384e+06	4.39909e+06	2496958	2.42933e+06	-1.91375	32.7897	0.042	1.37675
580.60944, 870.4104	2, 3	27.253	MVQEAEK[170.1055]YKAEDEK	50.44, 74.79	HSP7C_HUMAN	Heat shock cognate 71 kDa protein OS=Homo sapiens GN=HSPA8 PE=1 SV=1	HSPA8	414, 453	27232004	33736064	20001918	20850728	20244790	27587410	30690138	21994292	25047492	51557252	27343002	29018808	-1.24054	28.1294	0.307	0.512862
840.756	3	57.253	SK[170.1055]GPAVGIDLGTTYSC[160.0307]VGVFQHGK	74.32	HSP7C_HUMAN	Heat shock cognate 71 kDa protein OS=Homo sapiens GN=HSPA8 PE=1 SV=1	HSPA8	500	25710628	26083276	54081736	53413168	41885576	47587700	15641640	11660303	31067332	36190860	32080530	23941506	1.652	34.9806	0.091	1.04096
997.248	4	68.918	TTPSYVAFTDTERLIGDAAK[170.1055]N[115.0269]QVAMNPTNTVFDAKR	24.79	HSP7C_HUMAN	Heat shock cognate 71 kDa protein OS=Homo sapiens GN=HSPA8 PE=1 SV=1	HSPA8	494	41153136	28373910	72132624	67688528	79904528	70045160	8568834	610951	19729348	15867974	13279154	10749526	5.22191	45.7119	0.029	1.5376
1277.29	3	71.572	TTPSYVAFTDTERLIGDAAK[170.1055]NQ[129.0426]VAMNPTNTVFDAK	25.76	HSP7C_HUMAN	Heat shock cognate 71 kDa protein OS=Homo sapiens GN=HSPA8 PE=1 SV=1	HSPA8	225	1.67141e+06	1086297	3.46089e+06	2.8279e+06	2346114	1397181	108480	0	118020	18894.2	139304	420024	15.8934	77.6272	0.005	2.30103
952.483	2	60.534	GK[170.1055]NITQ[129.0426]LSYQSHMALK[170.1055]	21.68	I5P2_HUMAN	Type II inositol-1,4,5-trisphosphate 5-phosphatase OS=Homo sapiens GN=INPP5B PE=1 SV=3	INPP5B		179499072	188355488	213776960	200032128	176680864	179947472	139491792	140082512	171280512	179030128	155785792	156246896	1.20848	8.93584	0.014	1.85387
573.311	2	31.954	SLTK[170.1055]DLGGNAK	38.31	IDH3A_HUMAN	Isocitrate dehydrogenase [NAD] subunit alpha, mitochondrial OS=Homo sapiens GN=IDH3A PE=1 SV=1	IDH3A	40	2558149	2671742	3.0984e+06	1.16643e+06	1.51333e+06	1366327	2.59939e+06	2.56521e+06	2.08823e+06	3.71667e+06	2229956	2.54693e+06	-1.2725	30.5654	0.239	0.621602
616.8	2	27.299	C[160.0307]ATITPDEK[170.1055]R	39.99	IDHC_HUMAN	Isocitrate dehydrogenase [NADP] cytoplasmic OS=Homo sapiens GN=IDH1 PE=1 SV=2	IDH1	146	8819424	9670473	6950370	7516165	6.31552e+06	11438231	15683944	8446723	9726041	16767074	10989708	15048071	-1.51176	24.9413	0.05	1.30103
624.958	3	34.952	HAHGDQYK[170.1055]ATDFVADR	47.31	IDHP_HUMAN	Isocitrate dehydrogenase [NADP], mitochondrial OS=Homo sapiens GN=IDH2 PE=1 SV=2	IDH2	132	9315645	10081021	6846494	7665003	6.00173e+06	6.29694e+06	8.17671e+06	3.60486e+06	14785247	13206865	7163511	5.38903e+06	-1.13243	36.0494	0.925	0.0338583
826.415	3	64.779	HVAEVLEYTK[170.1055]DEQ[129.0426]LESLFQR	63.16	IF2A_HUMAN	Eukaryotic translation initiation factor 2 subunit 1 OS=Homo sapiens GN=EIF2S1 PE=1 SV=3	EIF2S1	106	2.48047e+06	2418838	4687003	3.40213e+06	1.26724e+06	1.80981e+06	2.58615e+06	690574	2.42076e+06	2365809	1.52328e+06	1.74988e+06	1.41715	41.7632	0.322	0.492144
1135.76	4	59.408	FPDEDEILEK[170.1055]DEALEDEDN[115.0269]KKDDGISFSNQTGPAWAGSER	67	IF2B_HUMAN	Eukaryotic translation initiation factor 2 subunit 2 OS=Homo sapiens GN=EIF2S2 PE=1 SV=2	EIF2S2	67	6745614	4636136	22198352	16477093	25797540	28170366	273455	0	2.39261e+06	1.3667e+06	1.52064e+06	1.29792e+06	15.1832	66.8328	0.02	1.69897
636.945	3	41.756	DFTVSAMHGDMDQK[170.1055]ER	59.14	IF4A1_HUMAN	Eukaryotic initiation factor 4A-I OS=Homo sapiens GN=EIF4A1 PE=1 SV=1	EIF4A1	217	12499152	11063351	10730320	10747082	8853769	5573058	7575511	6383425	11957243	9220097	8.16099e+06	5323429	1.22307	26.5752	0.329	0.482804
615.34	2	47.77	K[170.1055]EELTLEGIR	51.13	IF4A1_HUMAN	Eukaryotic initiation factor 4A-I OS=Homo sapiens GN=EIF4A1 PE=1 SV=1	EIF4A1	271	23097674	23532922	17089764	22330410	15459986	19726840	22646630	23533054	25532412	23871572	25342846	25840810	-1.21058	10.9497	0.073	1.13668
550.27637, 824.91, 824.9118	2, 3	32.651	KPEENPASK[170.1055]FSSASK	25.79, 60.3, 88.63	IF4B_HUMAN	Eukaryotic translation initiation factor 4B OS=Homo sapiens GN=EIF4B PE=1 SV=2	EIF4B	41, 60, 89	36572440	40713596	42320676	24235634	33533874	34890684	68006128	70375080	74471416	66652036	45421776	52546624	-1.77829	18.0791	0.003	2.52288
541.65	3	51.622	QERPPVK[170.1055]PFILTR	21.06	IGBP1_HUMAN	Immunoglobulin-binding protein 1 OS=Homo sapiens GN=IGBP1 PE=1 SV=1	IGBP1		10638591	10586482	10336558	9407818	10119220	7449522	8453870	9503250	9764327	11393877	6.0459e+06	5.437e+06	1.15692	19.8391	0.316	0.500313
666.369	2	55.232	TLATWATK[170.1055]ELR	30.55	IMB1_HUMAN	Importin subunit beta-1 OS=Homo sapiens GN=KPNB1 PE=1 SV=2	KPNB1	154	2.31257e+06	2.32724e+06	2952137	3.11982e+06	3.44726e+06	2.6008e+06	5123790	5280027	4.18951e+06	3.32752e+06	7.61743e+06	4602707	-1.79841	22.6429	0.009	2.04576
857.429	3	58.217	FKSEALLSTLTSDASK[170.1055]ENTLGC[160.0307]R	103.12	ING3_HUMAN	Inhibitor of growth protein 3 OS=Homo sapiens GN=ING3 PE=1 SV=2	ING3	103	14478190	12400080	15645125	12665158	12449167	14108592	12877210	12830578	15800943	14989400	16752062	14468082	-1.07305	10.2543	0.351	0.454693
496.742	2	43.582	GK[170.1055]WFC[160.0307]PR	28.55	ING4_HUMAN	Inhibitor of growth protein 4 OS=Homo sapiens GN=ING4 PE=1 SV=1	ING4		20466466	24038466	20736768	18867064	20241274	24740200	56885164	50927580	51490988	50264836	74990560	63321896	-2.69487	13.7763	2.037e-05	4.69101
915.422	2	26.024	QIESSDYDSSSSK[170.1055]GKK[170.1055]	128.65	ING4_HUMAN	Inhibitor of growth protein 4 OS=Homo sapiens GN=ING4 PE=1 SV=1	ING4	176	2.96249e+06	2.35014e+06	1.82211e+06	1.67182e+06	1.50384e+06	1.90432e+06	8747376	0	6377769	8.19335e+06	7.65371e+06	6669697	-3.08168	38.6745	0.825	0.0835461
922.454	2	23.841	SK[170.1055]GK[170.1055]NSDEEAPK[170.1055]TAQK	94.54	ING4_HUMAN	Inhibitor of growth protein 4 OS=Homo sapiens GN=ING4 PE=1 SV=1	ING4	217	149607	378218	118688	0	59365.4	41943.2	1.28143e+06	0	1.7147e+06	1.92691e+06	544285	1.07755e+06	-8.75192	87.4355	0.102	0.9914
829.74115, 1244.108	2, 3	52.401	VIAINVDDPDAANYNDIN[115.0269]DVK[170.1055]R	60.58, 64.25	IPYR_HUMAN	Inorganic pyrophosphatase OS=Homo sapiens GN=PPA1 PE=1 SV=2	PPA1	64, 73	313162656	366280736	356071680	341150144	315992960	331576992	336393216	297114464	323882976	302505952	351982496	328221472	1.04337	6.35887	0.356	0.44855
457.289	2	38.499	EIQK[170.1055]LIK	26.72	ISOC2_HUMAN	Isochorismatase domain-containing protein 2, mitochondrial OS=Homo sapiens GN=ISOC2 PE=1 SV=1	ISOC2		44519080	46962432	54104436	56496708	42054044	44444848	51801112	71730080	52802668	64266304	45961140	48647872	-1.16158	15.007	0.199	0.701147
996.545	3	75.373	EIQK[170.1055]LIKEPAPDSGLLGLFQGQNSLLH	48.33	ISOC2_HUMAN	Isochorismatase domain-containing protein 2, mitochondrial OS=Homo sapiens GN=ISOC2 PE=1 SV=1	ISOC2	48	3.98131e+06	2.12191e+06	6.94507e+06	6085489	4709382	5.38812e+06	291450	60920.8	916116	1.71879e+06	102890	403565	8.36678	72.0241	0.01	2
900.119	3	44.739	SHDLK[170.1055]PN[115.0269]GGNILVTEENKEEYIR	34.01	ITCH_HUMAN	E3 ubiquitin-protein ligase Itchy homolog OS=Homo sapiens GN=ITCH PE=1 SV=2	ITCH	35	7.56156e+06	8224549	3.76927e+06	3.553e+06	2.01674e+06	4.74171e+06	4942802	3.80351e+06	9732067	9019299	4417089	4.17419e+06	-1.20833	46.3496	0.51	0.29243
558.9467, 837.916, 837.9164	2, 3	45.495	C[160.0307]SK[170.1055]LPSSTK[170.1055]SGWPR	47.04, 59.33, 60.56	JADE2_HUMAN	Protein Jade-2 OS=Homo sapiens GN=PHF15 PE=1 SV=2	PHF15	47, 61	306005088	334606208	281266912	312756512	290503200	282047488	560401600	549447936	643188352	640267968	630972608	523224512	-1.963	7.91888	5.832e-06	5.23418
541.296	3	47.5	MEPITK[170.1055]ISHIPASR	20.47	JADE2_HUMAN	Protein Jade-2 OS=Homo sapiens GN=PHF15 PE=1 SV=2	PHF15	50	14431583	12935537	15990531	16442140	16581607	11414263	18686236	17120848	26576536	23617928	23036486	19977332	-1.4695	15.3896	0.007	2.1549
639.363	2	27.336	IK[170.1055]SK[170.1055]IPNEHK	31.74	JADE3_HUMAN	Protein Jade-3 OS=Homo sapiens GN=PHF16 PE=1 SV=1	PHF16	62	45878804	66419896	38494440	39201444	42674372	89103952	248223584	224302912	129772832	332353952	206270480	236622688	-4.28111	33.1074	0.000209	3.67985
527.051	4	33.798	IK[170.1055]SK[170.1055]IPNEHKKPAEVFR	34.6	JADE3_HUMAN	Protein Jade-3 OS=Homo sapiens GN=PHF16 PE=1 SV=1	PHF16	38	24665380	23717798	19804632	18679896	21812378	17793588	48741660	22402930	63476408	61407288	29233830	25185650	-1.98024	28.7548	0.051	1.29243
819.395	2	40.337	NTEDLQC[160.0307]YVK[170.1055]PTK	89.64	JADE3_HUMAN	Protein Jade-3 OS=Homo sapiens GN=PHF16 PE=1 SV=1	PHF16	90	17031888	17258824	15633755	14378346	12461955	14068899	31005372	22397310	30707240	31049594	25441198	30222248	-1.88061	12.5666	0.0001482	3.82915
497.769	2	20.617	SK[170.1055]IPNEHK	26.99	JADE3_HUMAN	Protein Jade-3 OS=Homo sapiens GN=PHF16 PE=1 SV=1	PHF16		1.15723e+06	1.80654e+06	959598	1.25119e+06	829053	1.021e+06	2.7282e+06	3.66976e+06	3.18648e+06	3946056	3303813	4.08245e+06	-2.97764	22.0367	0.0002984	3.5252
622.008	3	35.855	SK[170.1055]IPNEHK[170.1055]KPAEVFR	40.52	JADE3_HUMAN	Protein Jade-3 OS=Homo sapiens GN=PHF16 PE=1 SV=1	PHF16	62	8010338	6878774	5.34721e+06	6.79048e+06	6.44778e+06	6.86158e+06	14513249	9264029	20327164	19158958	12637790	17983848	-2.32756	19.991	0.003	2.52288
1012.5	4	55.976	TPSSEC[160.0307]YHGQSLGK[170.1055]PLVLQAALHGQSSIGNGK[170.1055]SQPNSK	24.14	JADE3_HUMAN	Protein Jade-3 OS=Homo sapiens GN=PHF16 PE=1 SV=1	PHF16		1.94668e+06	1.84793e+06	3.008e+06	2.44012e+06	2.11245e+06	870406	2.96196e+06	137920	13402666	13905853	4766646	4687557	-3.26059	60.1985	0.516	0.28735
856.49	2	64.559	LLK[170.1055]PSLAVNLADPYR	20.77	JUNB_HUMAN	Transcription factor jun-B OS=Homo sapiens GN=JUNB PE=1 SV=1	JUNB	57	3.5658e+06	5070509	2.0747e+06	3.16078e+06	2341258	2687281	896970	280862	2228785	1.09663e+06	451472	125591	3.72031	62.745	0.025	1.60206
652.846	2	47.334	SELESGK[170.1055]FLPR	60.42	K0232_HUMAN	Uncharacterized protein KIAA0232 OS=Homo sapiens GN=KIAA0232 PE=1 SV=4	KIAA0232	64	15760088	15631813	17607226	18808146	13974949	16144257	35694128	47669744	37871992	34366460	39926296	41318292	-2.41862	11.197	5.664e-06	5.24688
547.777	2	28.571	ASEIGEK[170.1055]YR	26.86	K0947_HUMAN	Uncharacterized protein KIAA0947 OS=Homo sapiens GN=KIAA0947 PE=1 SV=4	KIAA0947	41	3.22005e+06	5523848	3.7593e+06	3.14992e+06	3918311	4633480	9182000	11618697	4.73289e+06	10795576	6093452	10104940	-2.17012	26.908	0.009	2.04576
1022.2472, 1362.6604	3, 4	78.804	EELDK[170.1055]YWSQ[129.0426]QIEESTTVVTTQSAEVGAAETTLTELR	103.21, 149.85	K1C18_HUMAN	Keratin, type I cytoskeletal 18 OS=Homo sapiens GN=KRT18 PE=1 SV=2	KRT18	1021, 675	25574402	10094801	52760368	65264260	50144700	56283248	16832862	3602974	17207726	25365770	85011048	111279304	1.00317	75.015	0.597	0.224026
1061.02	4	75.53	EELDK[170.1055]YWSQQIEESTTVVTTQSAEVGAAETTLTELRR	68.41	K1C18_HUMAN	Keratin, type I cytoskeletal 18 OS=Homo sapiens GN=KRT18 PE=1 SV=2	KRT18	1151	17829426	6176562	75313936	60634832	69118192	79385008	15270895	3.7977e+06	26498164	24867972	61187016	62209964	1.59137	67.9333	0.512	0.29073
1121.81	4	70.466	K[170.1055]N[115.0269]REELDKYWSQQIEESTTVVTTQSAEVGAAETTLTELR	81.87	K1C18_HUMAN	Keratin, type I cytoskeletal 18 OS=Homo sapiens GN=KRT18 PE=1 SV=2	KRT18	1030	38738204	11507367	105077912	100061744	113116224	144007808	15427237	7.78726e+06	50823220	49866928	104275208	115314312	1.49205	68.0131	0.489	0.310691
928.866	5	68.377	K[170.1055]N[115.0269]REELDKYWSQQIEESTTVVTTQSAEVGAAETTLTELRR	71.12	K1C18_HUMAN	Keratin, type I cytoskeletal 18 OS=Homo sapiens GN=KRT18 PE=1 SV=2	KRT18	294	31568398	10022554	113001624	86012304	126983680	122952744	8993547	3.8585e+06	36171056	39338480	90138520	81606512	1.88592	71.9161	0.332	0.478862
1160.83	4	68.341	KN[115.0269]REELDK[170.1055]YWSQQIEESTTVVTTQSAEVGAAETTLTELRR	73.06	K1C18_HUMAN	Keratin, type I cytoskeletal 18 OS=Homo sapiens GN=KRT18 PE=1 SV=2	KRT18	1151	22187720	5.83101e+06	64330604	52247928	63753356	81662256	3.41401e+06	2.02064e+06	23810398	26702178	49764692	51404456	1.84585	70.613	0.323	0.490797
897.646, 1121.8068	4, 5	70.86	KNREELDK[170.1055]YWSQ[129.0426]QIEESTTVVTTQSAEVGAAETTLTELR	20.52, 49.25	K1C18_HUMAN	Keratin, type I cytoskeletal 18 OS=Homo sapiens GN=KRT18 PE=1 SV=2	KRT18	1151, 386	4978513	1.74513e+06	23357942	20173812	24373958	26221728	1.53882e+06	367355	7724129	6.8742e+06	15667118	23986298	1.79585	79.73	0.359	0.444906
1089.78	4	74.147	N[115.0269]REELDK[170.1055]YWSQQIEESTTVVTTQSAEVGAAETTLTELR	92.83	K1C18_HUMAN	Keratin, type I cytoskeletal 18 OS=Homo sapiens GN=KRT18 PE=1 SV=2	KRT18	1030	16970796	11382170	64765736	63125100	68486608	101731400	8865971	5.73341e+06	18522540	29969846	58809736	94997240	1.50513	79.3895	0.407	0.390406
903.2458, 1128.803	4, 5	71.618	N[115.0269]REELDK[170.1055]YWSQQIEESTTVVTTQSAEVGAAETTLTELRR	63.38, 85.24	K1C18_HUMAN	Keratin, type I cytoskeletal 18 OS=Homo sapiens GN=KRT18 PE=1 SV=2	KRT18	1151, 274	31741252	11471841	110761504	86581392	121262200	153375008	10782768	3964376	37145564	42230428	74213896	90113296	1.99339	71.2839	0.312	0.505845
643.856	2	53.102	NLK[170.1055]ASLENSLR	26.14	K1C18_HUMAN	Keratin, type I cytoskeletal 18 OS=Homo sapiens GN=KRT18 PE=1 SV=2	KRT18	199	7.00554e+06	6.16536e+06	9306208	5.05077e+06	6.54558e+06	6.9456e+06	10642347	10300438	9941988	12737629	13386314	11978785	-1.68184	16.398	0.003	2.52288
872.028	5	74.121	NREELDK[170.1055]YWSQQ[129.0426]IEESTTVVTTQSAEVGAAETTLTELR	29.76	K1C18_HUMAN	Keratin, type I cytoskeletal 18 OS=Homo sapiens GN=KRT18 PE=1 SV=2	KRT18	386	1553470	298639	11054920	8910853	12919990	19569972	406833	137237	1.0229e+06	3.12131e+06	8877694	16712600	1.79361	105.19	0.418	0.378824
468.25	3	59.983	SQDLAK[170.1055]IMADIR	32.81	K1C18_HUMAN	Keratin, type I cytoskeletal 18 OS=Homo sapiens GN=KRT18 PE=1 SV=2	KRT18	113	3472048	3.51975e+06	3995219	5.37977e+06	1.86402e+06	3.50596e+06	3.99766e+06	2791774	3.08325e+06	3.0266e+06	2.2268e+06	2.13967e+06	1.25895	27.3435	0.339	0.4698
513.942	3	29.672	VVSETNDTK[170.1055]VLRH	67.66	K1C18_HUMAN	Keratin, type I cytoskeletal 18 OS=Homo sapiens GN=KRT18 PE=1 SV=2	KRT18	235	28495392	44357412	32542204	25741456	27575582	30594206	41979788	45388244	51651184	57202048	32822884	40713836	-1.42498	20.1802	0.026	1.58503
847.963	2	62.701	TLNNK[170.1055]FASFIDKVR	89.11	K22E_HUMAN	Keratin, type II cytoskeletal 2 epidermal OS=Homo sapiens GN=KRT2 PE=1 SV=2	KRT2	150	12646518	14152774	19438354	15367153	13824373	21514280	9883776	8.35806e+06	11862145	15415739	11560261	12434271	1.39458	21.2401	0.046	1.33724
836.469	2	61.022	LLETK[170.1055]WTLLQEQK	29.15	K2C7_HUMAN	Keratin, type II cytoskeletal 7 OS=Homo sapiens GN=KRT7 PE=1 SV=3	KRT7	92	1.42899e+06	1.97904e+06	1.90075e+06	1.18149e+06	1.11902e+06	1.28956e+06	918242	1.27547e+06	1.21679e+06	1011435	1.13134e+06	1224861	1.31288	18.6234	0.104	0.982967
562.808	2	53.53	FASFIDK[170.1055]VR	42.7	K2C8_HUMAN	Keratin, type II cytoskeletal 8 OS=Homo sapiens GN=KRT8 PE=1 SV=7	KRT8	383	7211983	8975097	6820405	8049242	4.52475e+06	4831649	19489568	19448716	17111896	16465986	15866288	23219724	-2.76153	20.3869	0.0005726	3.24215
586.319	2	34.259	GELAIK[170.1055]DANAK	31.92	K2C8_HUMAN	Keratin, type II cytoskeletal 8 OS=Homo sapiens GN=KRT8 PE=1 SV=7	KRT8	383	4318407	5201484	3.97029e+06	3.95747e+06	1.88971e+06	2.75366e+06	6822295	5080751	5.04267e+06	6.32222e+06	3.34871e+06	4368965	-1.40263	28.2849	0.137	0.863279
692.384	2	42.539	LQAEIEGLK[170.1055]GQR	45.15	K2C8_HUMAN	Keratin, type II cytoskeletal 8 OS=Homo sapiens GN=KRT8 PE=1 SV=7	KRT8	274	6.54279e+06	9873985	7372202	6280629	6551516	6.56584e+06	9717032	11411142	9937326	12125110	9521580	10379388	-1.46089	14.3918	0.006	2.22185
837.947	2	58.56	MLETK[170.1055]WSLLQQQK	24.86	K2C8_HUMAN	Keratin, type II cytoskeletal 8 OS=Homo sapiens GN=KRT8 PE=1 SV=7	KRT8	153	3.0309e+06	2.01388e+06	1.62329e+06	2449995	493761	0	3.72332e+06	2407277	1.71542e+06	431348	3.94934e+06	944643	-1.37033	68.9884	0.473	0.325139
565.644	3	62.704	TLNNK[170.1055]FASFIDKVR	30.76	K2C8_HUMAN	Keratin, type II cytoskeletal 8 OS=Homo sapiens GN=KRT8 PE=1 SV=7	KRT8	383	82963928	77242792	123075688	105653344	113726240	123103512	67590144	50506464	92054592	80301976	89984240	81877688	1.35355	19.6879	0.07	1.1549
624.974	3	42.799	YEELQSLAGK[170.1055]HGDDLR	45.1	K2C8_HUMAN	Keratin, type II cytoskeletal 8 OS=Homo sapiens GN=KRT8 PE=1 SV=7	KRT8	274	5766225	4.84918e+06	5177384	1.97339e+06	3.55328e+06	2944640	10028692	10103852	11691342	11620624	8.34843e+06	6455700	-2.40061	28.4043	0.006	2.22185
597.322	3	72.975	VLPGK[170.1055]YLEEIATQMR	60.05	K6PP_HUMAN	6-phosphofructokinase type C OS=Homo sapiens GN=PFKP PE=1 SV=2	PFKP	123	31140232	54181952	42311792	72050992	45188544	62852712	45194788	43396184	29027258	41311376	21747220	37212808	1.4123	27.0602	0.129	0.88941
865.444	2	38.1	SGGGK[170.1055]SQNQLTVNELR	98.94	KDM5B_HUMAN	Lysine-specific demethylase 5B OS=Homo sapiens GN=KDM5B PE=1 SV=3	KDM5B	98	4.87947e+06	4.11585e+06	2.67408e+06	3.79753e+06	652243	1250863	8886601	8980673	10322620	9364544	8427973	8.27952e+06	-3.12388	33.0115	0.023	1.63827
381.203	3	19.279	TEK[170.1055]PERPSR	26.79	KIF23_HUMAN	Kinesin-like protein KIF23 OS=Homo sapiens GN=KIF23 PE=1 SV=3	KIF23		927040	1.20079e+06	1.02109e+06	1.38723e+06	1.1818e+06	598796	7894919	7.43125e+06	9465121	10101337	6.09912e+06	6857194	-7.57492	22.6141	1.258e-05	4.90032
983.497	3	68.77	LN[115.0269]ASLSVHPEK[170.1055]DELILFGGEYFNGQK	48.46	KLDC4_HUMAN	Kelch domain-containing protein 4 OS=Homo sapiens GN=KLHDC4 PE=1 SV=1	KLHDC4	48	811482	127880	7.41332e+06	5.49054e+06	6673023	7545469	126478	0	1.34302e+06	244552	1406080	1.22178e+06	6.46298	81.685	0.127	0.896196
884.92065, 1179.5548	3, 4	76.565	AEGSDVANAVLDGADC[160.0307]IMLSGETAK[170.1055]GDYPLEAVR	132.14, 45.8	KPYM_HUMAN	Pyruvate kinase isozymes M1/M2 OS=Homo sapiens GN=PKM2 PE=1 SV=4	PKM2	1112, 796	84274992	70638424	176050128	172977824	121857808	143613536	82760440	23993878	94890320	71813208	109955256	70494384	1.69509	36.6739	0.118	0.928118
1013.47	2	65.486	C[160.0307]DENILWLDYKNIC[160.0307]K[170.1055]	35.28	KPYM_HUMAN	Pyruvate kinase isozymes M1/M2 OS=Homo sapiens GN=PKM2 PE=1 SV=4	PKM2	840	1.15408e+06	2.1072e+06	2116787	2.88936e+06	615838	0	442470	847316	1935179	1.48543e+06	1.01206e+06	660962	1.39162	62.5017	0.792	0.101275
935.523	2	70.776	GDLGIEIPAEK[170.1055]VFLAQK	21.46	KPYM_HUMAN	Pyruvate kinase isozymes M1/M2 OS=Homo sapiens GN=PKM2 PE=1 SV=4	PKM2	1092	9555478	10013121	9654191	9171233	7085721	8.22425e+06	9416210	10109999	10024339	11577034	7.15938e+06	8.18925e+06	-1.05162	14.4117	0.672	0.172631
867.4304, 867.4309	3	76.633	GIFPVLC[160.0307]K[170.1055]DPVQ[129.0426]EAWAEDVDLR	55.01, 55.47	KPYM_HUMAN	Pyruvate kinase isozymes M1/M2 OS=Homo sapiens GN=PKM2 PE=1 SV=4	PKM2	1101, 1112	33413962	23688776	70129528	49621152	51311732	61510020	24172022	8109113	28672316	23773928	29437436	21376510	2.13717	34.9875	0.033	1.48149
580.811	2	30.674	GSGTAEVELK[170.1055]K	62.52	KPYM_HUMAN	Pyruvate kinase isozymes M1/M2 OS=Homo sapiens GN=PKM2 PE=1 SV=4	PKM2	429	17846352	24355576	17733594	11663549	15528147	16687604	25309002	19914896	21683170	25655688	19429642	20876406	-1.27986	18.0542	0.088	1.05552
479.599	3	32.791	IISK[170.1055]IENHEGVR	36.01	KPYM_HUMAN	Pyruvate kinase isozymes M1/M2 OS=Homo sapiens GN=PKM2 PE=1 SV=4	PKM2	144	4.18719e+06	3409197	3292533	1.80088e+06	3.15111e+06	2.88251e+06	3.83801e+06	996997	5.31227e+06	5771969	3.26389e+06	3.98222e+06	-1.23724	34.4394	0.742	0.129596
840.793	3	61.677	KGVNLPGAAVDLPAVSEK[170.1055]DIQ[129.0426]DLK	40.36	KPYM_HUMAN	Pyruvate kinase isozymes M1/M2 OS=Homo sapiens GN=PKM2 PE=1 SV=4	PKM2	1112	163218880	146937024	178738000	182170208	166334816	162757632	116717224	123708584	119254528	120892856	112504376	112372616	1.41776	5.74875	0.0002222	3.65326
840.461	3	62.393	KGVNLPGAAVDLPAVSEK[170.1055]DIQDLK	69.46	KPYM_HUMAN	Pyruvate kinase isozymes M1/M2 OS=Homo sapiens GN=PKM2 PE=1 SV=4	PKM2	1112	41656184	42241340	42195244	42388408	31863922	34035432	30471558	28987992	30173134	30668326	20403756	21913602	1.44129	14.7406	0.01	2
450.779	2	20.295	KVLGEK[170.1055]GK	30.84	KPYM_HUMAN	Pyruvate kinase isozymes M1/M2 OS=Homo sapiens GN=PKM2 PE=1 SV=4	PKM2	144	10476444	11105728	9874853	8727221	8.35734e+06	8807562	11446744	12266890	12834883	14396299	10510305	10897292	-1.26161	11.678	0.017	1.76955
574.537	4	35.193	LNFSHGTHEYHAETIK[170.1055]NVR	40.7	KPYM_HUMAN	Pyruvate kinase isozymes M1/M2 OS=Homo sapiens GN=PKM2 PE=1 SV=4	PKM2	429	40242208	37450960	26404968	27972548	28327406	29285974	21391658	7153104	38830816	36964500	22639936	27314036	1.22937	31.6606	0.352	0.453457
693.3514, 1039.5226	2, 3	58.213	QK[170.1055]GADFLVTEVENGGSLGSK	141.37, 76.5	KPYM_HUMAN	Pyruvate kinase isozymes M1/M2 OS=Homo sapiens GN=PKM2 PE=1 SV=4	PKM2	655, 977	69398112	71925392	63184004	70551280	69530184	67189848	56977716	65524616	76139320	68153984	73622000	72527856	-1.00283	7.30326	0.99	0.00436481
889.6703, 1185.8907	3, 4	61.462	SK[170.1055]PHSEAGTAFIQTQQLHAAMADTFLEHMC[160.0307]R	54.34, 88.51	KPYM_HUMAN	Pyruvate kinase isozymes M1/M2 OS=Homo sapiens GN=PKM2 PE=1 SV=4	PKM2	1101, 856	39169104	24815668	196665696	168907856	204162288	203119760	7099512	6.45229e+06	45596148	37773032	23581076	19104300	5.99429	64.4966	0.02	1.69897
613.959	3	35.76	MMK[170.1055]ENVAFEQEKEGK	38.72	LACTB_HUMAN	Serine beta-lactamase-like protein LACTB, mitochondrial OS=Homo sapiens GN=LACTB PE=1 SV=2	LACTB	38	18863866	19967048	16091152	16245954	13303889	12704883	13671986	8710624	21381738	20901624	10740598	13013365	1.09904	26.7974	0.515	0.288193
600.6558, 900.4803	2, 3	47.464	EVHK[170.1055]QVVESAYEVIK	34.71, 78.44	LDHA_HUMAN	L-lactate dehydrogenase A chain OS=Homo sapiens GN=LDHA PE=1 SV=2	LDHA	424, 458	57745312	52064776	47553100	46075900	43642052	40178816	40251064	45132376	45441780	46132656	50397340	47398340	1.04552	10.1566	0.596	0.224754
574.3079, 860.95825	2, 3	61.412	FIIPNVVK[170.1055]YSPNC[160.0307]K	45.93, 66.15	LDHA_HUMAN	L-lactate dehydrogenase A chain OS=Homo sapiens GN=LDHA PE=1 SV=2	LDHA	195, 424	243448816	245588752	256169968	268202544	226558048	211099440	221920304	237609168	245573840	240103248	221755456	201533008	1.06034	7.79984	0.324	0.489455
644.848	2	47.029	K[170.1055]SADTLWGIQK	56.42	LDHA_HUMAN	L-lactate dehydrogenase A chain OS=Homo sapiens GN=LDHA PE=1 SV=2	LDHA	501	15993586	17006094	20602590	20568802	12357274	10604392	47309156	51520944	47927172	45964104	44249884	46155616	-2.91485	15.3706	0.001	3
844	2	84.83	NVNIFK[170.1055]FIIPNVVK	66.79	LDHA_HUMAN	L-lactate dehydrogenase A chain OS=Homo sapiens GN=LDHA PE=1 SV=2	LDHA	424	8.13037e+06	7.16248e+06	16848164	13685816	11091815	13134960	8931735	8.08883e+06	7987153	8513264	7685511	7.65208e+06	1.4338	18.6366	0.115	0.939302
488.99783, 651.6622, 976.9885	2, 3, 4	36.887	TLHPDLGTDK[170.1055]DKEQWK	21.84, 53.28, 57.18	LDHA_HUMAN	L-lactate dehydrogenase A chain OS=Homo sapiens GN=LDHA PE=1 SV=2	LDHA	471, 482, 65	169813424	168742944	151848496	126970784	162117360	146374416	123374944	130081152	191962720	182181728	123086128	128122440	1.05355	16.1046	0.58	0.236572
488.99756, 651.6612, 976.98773	2, 3, 4	37.1	TLHPDLGTDKDK[170.1055]EQWK	29.62, 37.05, 75.67	LDHA_HUMAN	L-lactate dehydrogenase A chain OS=Homo sapiens GN=LDHA PE=1 SV=2	LDHA	445, 466, 65	110834216	114428848	84785976	99983072	91990504	88546736	94968872	63644200	139981792	115861000	87733624	73817536	1.02528	20.7848	0.731	0.136083
816.083	3	34.255	TLHPDLGTDKDKEQWK[170.1055]EVHK	45.59	LDHA_HUMAN	L-lactate dehydrogenase A chain OS=Homo sapiens GN=LDHA PE=1 SV=2	LDHA	384	33689280	30785100	19670068	23646448	20557030	25969486	13348057	7.87822e+06	31584908	30714142	11749294	12395796	1.43324	39.8621	0.162	0.790485
673.851	2	48.732	K[170.1055]SADTLWDIQK	28.01	LDHB_HUMAN	L-lactate dehydrogenase B chain OS=Homo sapiens GN=LDHB PE=1 SV=2	LDHB	226	597460	1.03547e+06	1.74587e+06	1.46711e+06	469337	530855	4304495	3756740	3499278	3.22114e+06	3768324	3.71356e+06	-3.80827	32.3268	0.005	2.30103
851.008	2	84.641	NVNVFK[170.1055]FIIPQIVK	59.21	LDHB_HUMAN	L-lactate dehydrogenase B chain OS=Homo sapiens GN=LDHB PE=1 SV=2	LDHB	274	1940647	1.75761e+06	5.21314e+06	3.3734e+06	2909129	3.46648e+06	2.0722e+06	1.52488e+06	2.0194e+06	2.12566e+06	1.04389e+06	1.15478e+06	1.87715	34.7443	0.04	1.39794
916.411	3	41.847	FNAHGDANTIVC[160.0307]NSK[170.1055]DGGAWGTEQR	90.21	LEG1_HUMAN	Galectin-1 OS=Homo sapiens GN=LGALS1 PE=1 SV=2	LGALS1	191	8849791	9929954	5.65414e+06	6555273	2275123	2.10981e+06	5.53326e+06	2.36632e+06	10072425	6001552	3.03374e+06	4.11833e+06	1.13649	54.3005	0.861	0.0649968
586.855	2	50.247	LIFAK[170.1055]PINSK	31.62	LIN54_HUMAN	Protein lin-54 homolog OS=Homo sapiens GN=LIN54 PE=1 SV=3	LIN54		3270999	4485895	4193249	5297959	2.3269e+06	3.80358e+06	31475358	39435056	25886108	25235178	24472886	26263342	-7.39001	23.1894	1.18e-05	4.92812
406.255	2	33.323	LIGIPEK[170.1055]	20.02	LITD1_HUMAN	LINE-1 type transposase domain-containing protein 1 OS=Homo sapiens GN=L1TD1 PE=2 SV=1	L1TD1		20194108	27256314	16960824	10859423	14384962	12798307	22057612	20749040	18176326	20986342	6550798	9227794	1.04814	37.9685	0.754	0.122629
659.352	2	40.869	EAALSTALSEK[170.1055]R	48.71	LMNA_HUMAN	Lamin-A/C OS=Homo sapiens GN=LMNA PE=1 SV=1	LMNA	331	168312	1.10329e+06	1.30903e+06	1.79182e+06	749661	323533	2.7312e+06	1.29114e+06	1.31918e+06	728303	1.74922e+06	951775	-1.61061	58.2917	0.23	0.638272
643.371	2	59.934	LK[170.1055]DLEALLNSK	68.69	LMNA_HUMAN	Lamin-A/C OS=Homo sapiens GN=LMNA PE=1 SV=1	LMNA	331	32128520	32986332	29373732	36756900	29785568	25928712	39658132	45256408	35965720	36409720	36358592	36503628	-1.23103	10.6637	0.02	1.69897
836.411	2	40.287	LQEK[170.1055]EDLQELNDR	108.79	LMNA_HUMAN	Lamin-A/C OS=Homo sapiens GN=LMNA PE=1 SV=1	LMNA	430	819883	690557	434915	410878	528789	91386	1.16433e+06	0	1.12888e+06	740139	812025	422044	-1.43375	56.566	0.997	0.00130484
590.801	2	29.943	TYSAK[170.1055]LDNAR	37.53	LMNA_HUMAN	Lamin-A/C OS=Homo sapiens GN=LMNA PE=1 SV=1	LMNA	268	752756	374110	824726	324615	915229	666812	2118598	2.21084e+06	1289342	1.09862e+06	1.42807e+06	1.92774e+06	-2.61082	32.7389	0.006	2.22185
610.337	2	33.855	VREEFK[170.1055]ELK	29.19	LMNA_HUMAN	Lamin-A/C OS=Homo sapiens GN=LMNA PE=1 SV=1	LMNA	331	28076708	30861976	22980614	18828450	22068872	25090778	35428028	56004808	39000680	41191192	36002676	35574532	-1.64429	18.5531	0.003	2.52288
570.043	4	43.5	LYKEELEQTYHAK[170.1055]LENAR	37.51	LMNB1_HUMAN	Lamin-B1 OS=Homo sapiens GN=LMNB1 PE=1 SV=2	LMNB1	58	20607516	19663846	17867328	20515272	13923954	15864970	17944062	12131683	23229862	25266716	21149614	17629336	-1.08215	19.5258	0.686	0.163676
836.932	2	59.618	SC[160.0307]GSLLPELK[170.1055]LEER	33.4	LPPRC_HUMAN	Leucine-rich PPR motif-containing protein, mitochondrial OS=Homo sapiens GN=LRPPRC PE=1 SV=3	LRPPRC	262	1.93781e+06	1.82383e+06	3.10083e+06	1.58136e+06	543817	819329	4.51183e+06	3.43718e+06	3.55695e+06	4.2168e+06	3.29046e+06	1.54948e+06	-2.09674	42.926	0.052	1.284
678.337	2	31.185	SYVSEK[170.1055]DVTSAK	90.55	LPPRC_HUMAN	Leucine-rich PPR motif-containing protein, mitochondrial OS=Homo sapiens GN=LRPPRC PE=1 SV=3	LRPPRC	494	8279437	10314846	10538600	5849889	5842481	6912935	15655204	10954721	15986489	18203732	11058766	16075636	-1.84202	23.4019	0.006	2.22185
396.231	2	57.15	FWK[170.1055]LR	20.63	LRC27_HUMAN	Leucine-rich repeat-containing protein 27 OS=Homo sapiens GN=LRRC27 PE=2 SV=2	LRRC27		164371008	143593392	178329888	171360080	162639296	166412832	110885168	110781680	216508144	199332368	179471456	159691360	1.01028	17.2257	0.785	0.10513
876.783	3	49.385	AEN[115.0269]SAALGKPTAGTTDAGEAAK[170.1055]ILAEK	45.99	MA7D2_HUMAN	MAP7 domain-containing protein 2 OS=Homo sapiens GN=MAP7D2 PE=1 SV=2	MAP7D2	186	1.15624e+06	1.00175e+06	1.04592e+06	1199545	96326.9	521280	2.38782e+06	2.35736e+06	1.93613e+06	1.73466e+06	1432747	1.01697e+06	-2.16402	40.823	0.107	0.970616
657.5933, 876.45526	3, 4	48.066	AENSAALGKPTAGTTDAGEAAK[170.1055]ILAEK	129.65, 60.37	MA7D2_HUMAN	MAP7 domain-containing protein 2 OS=Homo sapiens GN=MAP7D2 PE=1 SV=2	MAP7D2	116, 187	402806304	401402336	341718752	325354656	316465344	261223696	480129632	484030176	507804608	520698112	442694720	402626784	-1.38508	12.548	0.009	2.04576
696.6188, 928.4888	3, 4	45.468	AENSAALGKPTAGTTDAGEAAK[170.1055]ILAEKR	71.08, 92.95	MA7D2_HUMAN	MAP7 domain-containing protein 2 OS=Homo sapiens GN=MAP7D2 PE=1 SV=2	MAP7D2	116, 187	66951108	74218016	55849760	58333452	59154308	52818748	65367040	60208156	85711440	86385136	59121316	56246212	-1.12445	16.3872	0.358	0.446117
937.475	3	80.96	EK[170.1055]YC[160.0307]TFNDDIQGTAAVALAGLLAAQK	56.87	MAOM_HUMAN	NAD-dependent malic enzyme, mitochondrial OS=Homo sapiens GN=ME2 PE=1 SV=1	ME2	57	2.31956e+06	522845	7.50501e+06	4527711	3.01908e+06	2.92545e+06	2.39853e+06	48739.6	3.41313e+06	2291925	2117459	1.61825e+06	1.75131	62.1579	0.402	0.395774
506.267	2	39.831	NEK[170.1055]LFYR	25.91	MAOM_HUMAN	NAD-dependent malic enzyme, mitochondrial OS=Homo sapiens GN=ME2 PE=1 SV=1	ME2		2.26369e+06	2.14232e+06	2.75048e+06	2.29814e+06	1.53162e+06	2.1832e+06	5.86502e+06	7647948	6.14847e+06	6683084	5.54934e+06	6609808	-2.92371	14.7027	5.169e-05	4.28659
665.33	3	38.722	TVTYK[170.1055]HMDPPPAPVQDR	47.07	MAP1B_HUMAN	Microtubule-associated protein 1B OS=Homo sapiens GN=MAP1B PE=1 SV=1	MAP1B	179	34663512	33831556	48267432	39954404	37164568	38036120	57899064	61306788	57332180	52126476	37693180	37132960	-1.30861	17.2377	0.084	1.07572
925.16	3	72.112	ALPLEAEVAPVK[170.1055]DMAQLPETEIAPAK	24.39	MAP4_HUMAN	Microtubule-associated protein 4 OS=Homo sapiens GN=MAP4 PE=1 SV=2	MAP4		14115949	20317402	19134456	35031796	16369989	18189466	27171102	25623134	13429063	13583893	4562069	9254874	1.31546	46.9517	0.316	0.500313
1006.2	3	68.745	DKALPLEAEVAPVK[170.1055]DMAQLPETEIAPAK	61.05	MAP4_HUMAN	Microtubule-associated protein 4 OS=Homo sapiens GN=MAP4 PE=1 SV=2	MAP4	60	20460184	19723956	33414804	32182328	23387188	24468614	19719968	15060941	16573720	13553095	7169082	6.6997e+06	1.95029	31.3035	0.024	1.61979
600.627	3	38.591	MDLAPSK[170.1055]DMGPPKENK	23.35	MAP4_HUMAN	Microtubule-associated protein 4 OS=Homo sapiens GN=MAP4 PE=1 SV=3	MAP4	82	8403029	8148647	10287132	8869712	9254337	8448900	7075707	5.3469e+06	10274150	7915798	5830280	5851683	1.26285	17.4654	0.096	1.01773
810.085	3	71.636	ILELEGISPEYFQSVSFSGK[170.1055]R	42.43	MBIP1_HUMAN	MAP3K12-binding inhibitory protein 1 OS=Homo sapiens GN=MBIP PE=1 SV=2	MBIP	43	1.2439e+06	1.04757e+06	1259220	604767	1.16925e+06	634934	3.54301e+06	1.41548e+06	3712704	3747231	1.14167e+06	3.59882e+06	-2.87919	36.5547	0.016	1.79588
820.78	3	70.596	QPLVAK[170.1055]LAAYAQYQATLQNQAK	20.92	MBTD1_HUMAN	MBT domain-containing protein 1 OS=Homo sapiens GN=MBTD1 PE=1 SV=2	MBTD1		450971	708702	1.2787e+06	777370	602899	628854	4.03448e+06	2.7051e+06	4945692	4.10263e+06	2067971	1628015	-4.38087	39.3768	0.0008864	3.05237
548.6297, 822.44385	2, 3	65.97	ANTFVAELK[170.1055]GLDPAR	31.9, 90.79	MDHM_HUMAN	Malate dehydrogenase, mitochondrial OS=Homo sapiens GN=MDH2 PE=1 SV=3	MDH2	225, 62	34499572	38262108	37628212	38091776	30041774	27318120	44897640	47599984	46674648	39797564	42949748	40387676	-1.27432	10.4731	0.017	1.76955
951.153	3	69.346	GYLGPEQLPDC[160.0307]LK[170.1055]GC[160.0307]DVVVIPAGVPR	44.31	MDHM_HUMAN	Malate dehydrogenase, mitochondrial OS=Homo sapiens GN=MDH2 PE=1 SV=3	MDH2	197	17399634	12419235	22777610	24658170	19520946	17976928	12199156	11302209	23163802	16147097	12828254	11297952	1.31993	27.2116	0.144	0.841638
657.866	2	30.266	IQEAGTEVVK[170.1055]AK	54.13	MDHM_HUMAN	Malate dehydrogenase, mitochondrial OS=Homo sapiens GN=MDH2 PE=1 SV=3	MDH2	324	5.30867e+06	7.27041e+06	4.47283e+06	2.61627e+06	3.2891e+06	4.62168e+06	8606221	8478923	9491778	11345993	6912466	9488458	-1.96976	25.8414	0.01	2
603.84	2	37.465	KGEDFVK[170.1055]TLK	60.94	MDHM_HUMAN	Malate dehydrogenase, mitochondrial OS=Homo sapiens GN=MDH2 PE=1 SV=3	MDH2	308	6923463	14156253	9207140	9784493	9739171	7929516	17187348	19804668	22336968	17353790	13264430	13547600	-1.79243	23.1284	0.005	2.30103
599.861	2	35.526	KGIEK[170.1055]NLGIGK	30.8	MDHM_HUMAN	Malate dehydrogenase, mitochondrial OS=Homo sapiens GN=MDH2 PE=1 SV=3	MDH2	94	5.75758e+06	6.08387e+06	6799766	7895373	3.78974e+06	5072463	7623829	7.47518e+06	10131291	11512488	5122275	7599860	-1.39736	25.6396	0.112	0.950782
655.6676, 982.99786	2, 3	69.101	VSSFEEK[170.1055]MISDAIPELK	72.67, 94.28	MDHM_HUMAN	Malate dehydrogenase, mitochondrial OS=Homo sapiens GN=MDH2 PE=1 SV=3	MDH2	182, 281	39159368	38111608	44483736	60918620	35226772	34214732	43982004	38224524	42911904	40643928	31409038	26858780	1.12536	20.9444	0.444	0.352617
532.994	3	52.291	NKKPSLTAVIDKLK[170.1055]	41.19	MED1_HUMAN	Mediator of RNA polymerase II transcription subunit 1 OS=Homo sapiens GN=MED1 PE=1 SV=4	MED1	41	35072012	34034432	44253736	39252040	39926220	35943644	36802136	25127862	44763448	44087980	40366196	34041904	1.01462	14.8003	0.813	0.0899095
944.842	3	70.124	KPADIPQGSLAYLEQASANIPAPLK[170.1055]PT	94.89	MED28_HUMAN	Mediator of RNA polymerase II transcription subunit 28 OS=Homo sapiens GN=MED28 PE=1 SV=1	MED28	95	271660768	272188928	408914208	503883872	260686896	313127360	303330432	294384000	301381280	262499584	216911504	164104992	1.31625	25.3828	0.167	0.777284
574.9754, 861.9593	2, 3	33.146	NVQQTVSAK[170.1055]GPPEK[170.1055]R	44.88, 80.29	MED6_HUMAN	Mediator of RNA polymerase II transcription subunit 6 OS=Homo sapiens GN=MED6 PE=1 SV=2	MED6	45, 80	2463531	2.92616e+06	2.5803e+06	680680	1.47521e+06	2.11936e+06	6455604	1.09675e+06	5.70613e+06	4.44453e+06	3.11991e+06	3.96874e+06	-2.0246	43.4017	0.138	0.860121
643.018	3	45.873	LVEEVTDDKTLPK[170.1055]LER	58.48	MESH1_HUMAN	Guanosine-3',5'-bis(diphosphate) 3'-pyrophosphohydrolase MESH1 OS=Homo sapiens GN=HDDC3 PE=1 SV=3	HDDC3	58	27653882	26206348	25407772	32592700	25009674	24917080	22288732	18939834	23131516	21870906	20892836	19147766	1.28127	9.5131	0.005	2.30103
839.129	3	54.22	SSIAGSEDAEPLAPPIK[170.1055]PIKPVTR	64.37	MLL1_HUMAN	Histone-lysine N-methyltransferase MLL OS=Homo sapiens GN=MLL PE=1 SV=5	MLL	64	9848083	10327506	8.22871e+06	8991008	7.8143e+06	2.53273e+06	15202463	15095553	21137230	25835556	14917804	21329936	-2.37773	29.7199	0.017	1.76955
993.129	3	69.274	SMFNEELDLPIDDK[170.1055]LDNQC[160.0307]VSVEPK	72.28	MLL3_HUMAN	Histone-lysine N-methyltransferase MLL3 OS=Homo sapiens GN=MLL3 PE=1 SV=3	MLL3	72	30004514	25739920	41371816	42436236	22162676	23929488	55972100	51669476	59564184	48676660	45774968	45797768	-1.65615	19.8487	0.013	1.88606
522.294	3	33.863	TLVLSDK[170.1055]HSPQK[170.1055]K	41.56	MLL3_HUMAN	Histone-lysine N-methyltransferase MLL3 OS=Homo sapiens GN=MLL3 PE=1 SV=3	MLL3	49	29159064	28306038	23902096	23324124	29838924	25794120	58800728	46191656	74346592	75021928	54272268	59364832	-2.29533	14.4612	0.0002143	3.66898
421.776	2	39.146	IILK[170.1055]ASR	21.83	MSH2_HUMAN	DNA mismatch repair protein Msh2 OS=Homo sapiens GN=MSH2 PE=1 SV=1	MSH2		2.64819e+06	2.23327e+06	3.23441e+06	2.73622e+06	2.00165e+06	2.26463e+06	9503141	11273315	9900556	11918731	7991421	7.54858e+06	-3.84537	17.7735	6.803e-06	5.1673
661.82	2	30.164	EGEGLGK[170.1055]YSQGR	37.69	MTR1_HUMAN	Cap-specific mRNA (nucleoside-2'-O-)-methyltransferase 1 OS=Homo sapiens GN=FTSJD2 PE=1 SV=1	FTSJD2	41	974112	1.92005e+06	1.27049e+06	223453	658173	939116	1.92566e+06	1.34419e+06	2883277	1.58336e+06	612154	1.0965e+06	-1.57803	53.5218	0.267	0.573489
493.271	3	42.778	LVSEK[170.1055]LASYQAAR	53.13	MYC_HUMAN	Myc proto-oncogene protein OS=Homo sapiens GN=MYC PE=1 SV=1	MYC	53	62969200	71064976	65133948	57008992	64113852	52354236	91732760	91942368	87935336	77978264	83656848	74097216	-1.36146	9.63546	0.002	2.69897
1084.54	3	72.113	AQQAADK[170.1055]YLYVDK[170.1055]N[115.0269]FINNPLAQADWAAK	34.12	MYH9_HUMAN	Myosin-9 OS=Homo sapiens GN=MYH9 PE=1 SV=4	MYH9	432	1.09628e+06	902806	1.58096e+06	2.32624e+06	1.45428e+06	2.92291e+06	343248	104759	561721	289108	366594	548130	4.64567	45.6175	0.003	2.52288
1084.21	3	74.098	AQQAADK[170.1055]YLYVDK[170.1055]NFINNPLAQADWAAK	41.26	MYH9_HUMAN	Myosin-9 OS=Homo sapiens GN=MYH9 PE=1 SV=4	MYH9	604	1.40225e+06	2.26759e+06	6794020	6.85453e+06	5.75821e+06	5862171	1.74083e+06	404288	1254974	1.46691e+06	210235	549126	5.14343	58.2611	0.01	2
614.305	2	32.051	DDIQK[170.1055]MNPPK	66.32	MYH9_HUMAN	Myosin-9 OS=Homo sapiens GN=MYH9 PE=1 SV=4	MYH9	664	13399482	16922906	13908002	9000386	11584748	11861624	18623510	18265740	20645112	23158158	16301902	17299570	-1.49059	16.9254	0.011	1.95861
955.965	2	45.838	IAEFTTNLTEEEEKSK[170.1055]	120.34	MYH9_HUMAN	Myosin-9 OS=Homo sapiens GN=MYH9 PE=1 SV=4	MYH9	604	5.99641e+06	4.58312e+06	3.18912e+06	2.49582e+06	1.02263e+06	1.46224e+06	7283215	3.15054e+06	5644181	4.40256e+06	3315970	4.33788e+06	-1.50055	46.9094	0.189	0.723538
528.31	3	40.47	KK[170.1055]VEAQLQELQVK	43.89	MYH9_HUMAN	Myosin-9 OS=Homo sapiens GN=MYH9 PE=1 SV=4	MYH9	270	22245640	22931218	17496698	16716538	17884736	14240217	21312282	19690260	30983922	24956006	24777946	23721636	-1.30424	17.0623	0.046	1.33724
959.809	3	71.89	LTK[170.1055]DFSALESQLQDTQELLQEENR	32.49	MYH9_HUMAN	Myosin-9 OS=Homo sapiens GN=MYH9 PE=1 SV=4	MYH9	562	4.46623e+06	3.71538e+06	4.34526e+06	6344272	4.04808e+06	6.05258e+06	2596443	731028	2.07745e+06	1.67411e+06	276163	1.44185e+06	3.29336	40.4948	0.022	1.65758
627.843	2	20.338	SVHELEKSK[170.1055]R	26.1	MYH9_HUMAN	Myosin-9 OS=Homo sapiens GN=MYH9 PE=1 SV=4	MYH9	664	2746067	2809229	1948332	1.97166e+06	1.11142e+06	1.85576e+06	3.22992e+06	2.7134e+06	2.98562e+06	5.54981e+06	2211962	1.83946e+06	-1.48927	36.4018	0.162	0.790485
871.759	3	65	VEDMAELTC[160.0307]LNEASVLHNLK[170.1055]ER	100.27	MYH9_HUMAN	Myosin-9 OS=Homo sapiens GN=MYH9 PE=1 SV=4	MYH9	798	22485908	19482166	27833022	28102120	22392712	19589228	14127612	7801421	18696206	16888350	10445555	11136352	1.76856	23.9183	0.014	1.85387
610.28296, 914.9207	2, 3	47.551	NK[170.1055]DQGTYEDYVEGLR	23.48, 96.55	MYL6_HUMAN	Myosin light polypeptide 6 OS=Homo sapiens GN=MYL6 PE=1 SV=2	MYL6	100, 71	69985200	70747488	69964680	73698936	65035960	55208572	76785168	78119384	93399488	93659264	86392288	79203392	-1.25434	9.43877	0.009	2.04576
669.04	3	58.311	ALGQNPTNAEVLK[170.1055]VLGNPK	37.45	MYL6B_HUMAN	Myosin light chain 6B OS=Homo sapiens GN=MYL6B PE=1 SV=1	MYL6B	78	8.29165e+06	12681587	8865484	7.29136e+06	4.99044e+06	9314594	11632976	15498169	10833736	13969255	10616440	8692623	-1.38511	25.1497	0.095	1.02228
855.442	3	60.94	ALYPSSVGQPFQGAYLEIN[115.0269]K[170.1055]NPK	42.25	MYO1B_HUMAN	Myosin-Ib OS=Homo sapiens GN=MYO1B PE=1 SV=3	MYO1B	423	25471924	27265942	33494124	28732842	34013672	30731186	43193732	28691904	49692784	48937532	58112168	57407200	-1.59165	17.0971	0.019	1.72125
688.323	3	32.251	C[160.0307]PTPGC[160.0307]NSLGHLTGK[170.1055]HER	36.35	MYST2_HUMAN	Histone acetyltransferase MYST2 OS=Homo sapiens GN=MYST2 PE=1 SV=1	MYST2	36	6.04058e+06	6121498	5.36321e+06	1.53246e+06	4.62042e+06	5618817	10513055	5.99956e+06	22429082	22535100	11564553	11823116	-2.8967	41.7088	0.017	1.76955
1157.87	3	52.398	TPTGNAPSSESDIDISSPNVSHDESIAK[170.1055]DMSLK	77.67	MYST2_HUMAN	Histone acetyltransferase MYST2 OS=Homo sapiens GN=MYST2 PE=1 SV=1	MYST2	78	3.00828e+06	4.26653e+06	3.01673e+06	3.56766e+06	2.25038e+06	1651959	11561907	9571546	15457575	14029342	6577725	7.58823e+06	-3.64757	32.0095	0.0005889	3.22996
1231.92	3	67.148	AALHLYSNTLNFQISEVEPK[170.1055]YYADGEDAYAMK	106.13	NAA10_HUMAN	N-alpha-acetyltransferase 10, NatA catalytic subunit OS=Homo sapiens GN=NAA10 PE=1 SV=1	NAA10	159	10484652	2.18373e+06	34802536	28189292	20697964	26493200	2.07593e+06	49109.4	12353552	12913808	18235116	15966638	1.99453	65.9884	0.329	0.482804
963.215	4	64.084	AALHLYSNTLNFQISEVEPK[170.1055]YYADGEDAYAMKR	59.93	NAA10_HUMAN	N-alpha-acetyltransferase 10, NatA catalytic subunit OS=Homo sapiens GN=NAA10 PE=1 SV=1	NAA10	159	12400733	1.39195e+06	44063796	35559584	29186312	22968328	1.23004e+06	335546	13149197	10518678	11717053	10686593	3.05583	67.5027	0.217	0.66354
668.68207, 1002.5189	2, 3	59.185	LITK[170.1055]DLSEPYSIYTYR	57.48, 94.86	NAA30_HUMAN	N-alpha-acetyltransferase 30, NatC catalytic subunit OS=Homo sapiens GN=NAA30 PE=1 SV=1	NAA30	57, 95	1277615360	1363264640	1641458560	1566699008	1284488064	1256276736	1833181696	1721846016	1845202560	1584455680	2085764352	1746802304	-1.28933	10.5492	0.007	2.1549
518.28	3	61.448	FYK[170.1055]DVLEVGELAK	29.5	NAA50_HUMAN	N-alpha-acetyltransferase 50, NatE catalytic subunit OS=Homo sapiens GN=NAA50 PE=1 SV=1	NAA50		35728344	31863294	29551764	32081600	23900386	18613842	76763200	67473376	82502848	76606976	103839768	79351160	-2.833	18.4809	0.0002056	3.68698
1024.54	3	80.891	LNQVIFPVSYN[115.0269]DK[170.1055]FYKDVLEVGELAK	22.6	NAA50_HUMAN	N-alpha-acetyltransferase 50, NatE catalytic subunit OS=Homo sapiens GN=NAA50 PE=1 SV=1	NAA50	398	604940	179452	4.07133e+06	5364215	1.62394e+06	3.33983e+06	587345	0	610713	1.37892e+06	452244	1.45022e+06	3.38964	78.285	0.246	0.609065
673.0188, 1009.02374	2, 3	63.943	LNQVIFPVSYNDK[170.1055]FYK	73.53, 91.66	NAA50_HUMAN	N-alpha-acetyltransferase 50, NatE catalytic subunit OS=Homo sapiens GN=NAA50 PE=1 SV=1	NAA50	405, 74	2194882048	2385468928	2765231616	2687668736	1950932736	1672807936	3821553664	3803023616	4337572352	3696392192	4641826816	4088060416	-1.78578	13.8109	0.002	2.69897
1038.21	3	86.635	LNQVIFPVSYNDK[170.1055]FYK[170.1055]DVLEVGELAK	104.62	NAA50_HUMAN	N-alpha-acetyltransferase 50, NatE catalytic subunit OS=Homo sapiens GN=NAA50 PE=1 SV=1	NAA50	380	20022608	3.74983e+06	90272424	76646384	62821648	58169476	33099616	4.31716e+06	47340124	41918840	65580948	56683864	1.25204	57.9833	0.907	0.0423927
1024.21	3	79.936	LNQVIFPVSYNDK[170.1055]FYKDVLEVGELAK	129.48	NAA50_HUMAN	N-alpha-acetyltransferase 50, NatE catalytic subunit OS=Homo sapiens GN=NAA50 PE=1 SV=1	NAA50	405	435620032	189456464	1216387456	1133292160	869393088	939378496	567603072	164137312	644971584	791445120	573213568	597393728	1.43272	44.1148	0.531	0.274905
1024.21	3	77.987	LNQVIFPVSYNDKFYK[170.1055]DVLEVGELAK	124.21	NAA50_HUMAN	N-alpha-acetyltransferase 50, NatE catalytic subunit OS=Homo sapiens GN=NAA50 PE=1 SV=1	NAA50	405	416377152	224335008	978977792	1031546560	757510336	836444160	721971136	245782912	614222400	936394880	575154624	804404672	1.08909	40.9585	0.925	0.0338583
1087.07	2	59.556	RLNQVIFPVSYNDK[170.1055]FYK	114	NAA50_HUMAN	N-alpha-acetyltransferase 50, NatE catalytic subunit OS=Homo sapiens GN=NAA50 PE=1 SV=1	NAA50	400	36087920	36266772	54153336	46489348	40455392	46178224	37435112	36951536	56150188	62335580	41968972	50997676	-1.10094	19.1116	0.53	0.275724
807.43365, 1076.2427	3, 4	75.724	RLNQVIFPVSYNDK[170.1055]FYKDVLEVGELAK	60.71, 94.73	NAA50_HUMAN	N-alpha-acetyltransferase 50, NatE catalytic subunit OS=Homo sapiens GN=NAA50 PE=1 SV=1	NAA50	398, 81	18520092	1.95323e+06	76168384	77987720	44694960	52444392	6.01297e+06	241359	36963336	41711176	15159068	9546379	2.47887	80.4907	0.319	0.496209
807.43304, 1076.242	3, 4	73.929	RLNQVIFPVSYNDKFYK[170.1055]DVLEVGELAK	80.81, 91.72	NAA50_HUMAN	N-alpha-acetyltransferase 50, NatE catalytic subunit OS=Homo sapiens GN=NAA50 PE=1 SV=1	NAA50	405, 81	13898986	3048287	47917464	61708648	26572086	41646964	4112286	215843	33192882	33406292	11022385	15385637	2.00125	77.793	0.332	0.478862
644.6734, 966.5064	2, 3	55.141	IEDLSQQAQLAAAEK[170.1055]FK	120.23, 82.05	NACA_HUMAN	Nascent polypeptide-associated complex subunit alpha OS=Homo sapiens GN=NACA PE=1 SV=1	NACA	120, 82	231770448	242775424	256346848	274851776	199592880	216959344	241155520	271702592	273455584	270831904	279680192	238653776	-1.1077	9.11283	0.15	0.823909
670.916	2	64.208	SLSLK[170.1055]LIQQLR	66.66	NAT10_HUMAN	N-acetyltransferase 10 OS=Homo sapiens GN=NAT10 PE=1 SV=1	NAT10	68	22989836	17473806	47651812	41708388	37624772	31328324	36827012	10687313	61381164	55205232	67241032	60548932	-1.46843	39.2	0.48	0.318759
883.774	3	43.716	LTAEATGK[170.1055]DLSQESSSTAPGSEVTIK	46.07	NCOA2_HUMAN	Nuclear receptor coactivator 2 OS=Homo sapiens GN=NCOA2 PE=1 SV=2	NCOA2	50	422082	741110	468168	488526	73701.1	85835.2	876664	0	0	534680	233374	702560	-1.02977	81.1961	0.614	0.211832
625.354	3	41.402	ILHK[170.1055]LLQNGNSPAEVAK	36.12	NCOA3_HUMAN	Nuclear receptor coactivator 3 OS=Homo sapiens GN=NCOA3 PE=1 SV=1	NCOA3	36	10448562	10525122	11105224	9426779	11602270	9003685	13320359	12894852	17225594	16877500	12090523	11990538	-1.35883	13.1693	0.014	1.85387
603.651	3	45.391	VENTLNIHEDLDK[170.1055]VK	50.38	NCOA7_HUMAN	Nuclear receptor coactivator 7 OS=Homo sapiens GN=NCOA7 PE=1 SV=2	NCOA7	52	13459409	12879693	13173244	12146380	11996945	10744490	1.72913e+06	1.59259e+06	2725487	3188108	1.0901e+06	1.07873e+06	6.52396	26.9164	0.0008517	3.06971
687.909	2	54.018	GAPVIVPELGK[170.1055]PR	39.15	NCOR2_HUMAN	Nuclear receptor corepressor 2 OS=Homo sapiens GN=NCOR2 PE=1 SV=2	NCOR2	39	15162470	14999686	15406422	17572224	13042659	10411854	7.91878e+06	9362810	7.60134e+06	7.71782e+06	5.77455e+06	5.18681e+06	1.98786	18.9803	0.001	3
573.3089, 859.45905	2, 3	61.459	TQSK[170.1055]PFSIQELELR	54.44, 75.63	NCOR2_HUMAN	Nuclear receptor corepressor 2 OS=Homo sapiens GN=NCOR2 PE=1 SV=2	NCOR2	59, 76	201103104	208637968	211978992	211500080	187394240	198583248	114150520	122381992	122247080	122818552	123090144	115252296	1.69347	4.05496	7.366e-07	6.13277
584.9681, 876.9482	2, 3	37.877	ASEEHLK[170.1055]QHYIDLK	29.05, 44.55	NDKB_HUMAN	Nucleoside diphosphate kinase B OS=Homo sapiens GN=NME2 PE=1 SV=1	NME2	179, 191	41976440	46845836	37927336	40970436	35628248	35325688	33369140	28625862	57561884	59576456	40352656	41861536	-1.095	19.9799	0.698	0.156145
969.498	2	77.323	EISLWFK[170.1055]PEELVDYK	39.5	NDKB_HUMAN	Nucleoside diphosphate kinase B OS=Homo sapiens GN=NME2 PE=1 SV=1	NME2	157	3.39325e+06	1.26812e+06	8767773	8.00912e+06	6885356	7713186	2.15396e+06	232944	4.14505e+06	2.78931e+06	1.92594e+06	1.53509e+06	2.81928	55.4469	0.101	0.995679
809.69366, 1079.2568	3, 4	64.519	LIAGNK[170.1055]PVSFLTAQQLQQLQQQGQATQVR	121.12, 64.43	NFRKB_HUMAN	Nuclear factor related to kappa-B-binding protein OS=Homo sapiens GN=NFRKB PE=1 SV=2	NFRKB	122, 64	69819072	61234428	77154760	77971272	84312064	70330224	71486776	74808344	135876368	101297480	109360128	88524096	-1.31879	17.9038	0.097	1.01323
472.756	2	20.323	STVNEK[170.1055]PK	21.44	NIPBL_HUMAN	Nipped-B-like protein OS=Homo sapiens GN=NIPBL PE=1 SV=2	NIPBL		1.43674e+06	1171537	1.18246e+06	1.29021e+06	1.01636e+06	677490	5.07751e+06	4.07882e+06	3.65938e+06	5177630	4.99857e+06	5.02776e+06	-4.13587	18.4028	7.8e-05	4.10791
648.375	2	36.466	QPVGGGQK[170.1055]LLTR	49.86	NOLC1_HUMAN	Nucleolar phosphoprotein p130 OS=Homo sapiens GN=NOLC1 PE=1 SV=2	NOLC1	77	5.63124e+06	6203098	6338208	5.98531e+06	5.67789e+06	5963407	13782781	10094487	15306717	17186550	14989819	12724039	-2.34878	11.0467	0.0005725	3.24222
637.348	2	43.127	GIVEFSGK[170.1055]PAAR	34.14	NONO_HUMAN	Non-POU domain-containing octamer-binding protein OS=Homo sapiens GN=NONO PE=1 SV=4	NONO	78	10181500	6778030	9314141	9181150	9023180	9229693	14602790	14091366	16334518	15175282	18734912	17420546	-1.79415	11.916	0.000209	3.67985
678.37	2	59.396	GVNLDPLGK[170.1055]WSK	29.63	NOP2_HUMAN	Putative ribosomal RNA methyltransferase NOP2 OS=Homo sapiens GN=NOP2 PE=1 SV=2	NOP2		3792038	3.46528e+06	5861263	4691828	3.26229e+06	4.8618e+06	7.77214e+06	10040060	5717371	7.89211e+06	5.70868e+06	7906881	-1.73658	22.3286	0.006	2.22185
533.253	2	26.867	ADK[170.1055]DYHFK	36.41	NPM_HUMAN	Nucleophosmin OS=Homo sapiens GN=NPM1 PE=1 SV=2	NPM1	135	18920048	22599790	16229289	14974975	15604424	27605036	43759796	38130768	23247226	59645844	40117340	47995844	-2.18139	27.0113	0.005	2.30103
654.55835, 872.4083	3, 4	39.605	ADK[170.1055]DYHFKVDNDENEHQLSLR	26.15, 40.44	NPM_HUMAN	Nucleophosmin OS=Homo sapiens GN=NPM1 PE=1 SV=2	NPM1	164, 201	71833096	67585704	48997952	50565604	50157860	44174240	37420460	22132726	62615272	58070752	27869656	25330842	1.42784	32.5531	0.124	0.906578
523.8481, 654.5584, 872.4088	3, 4, 5	39.221	ADKDYHFK[170.1055]VDNDENEHQLSLR	36.87, 44.93, 87.18	NPM_HUMAN	Nucleophosmin OS=Homo sapiens GN=NPM1 PE=1 SV=2	NPM1	135, 164, 201	464603008	455420224	339783616	343043040	304536352	322737952	301190432	235743520	558850816	555489984	296612672	310582688	-1.01271	28.3208	0.889	0.0510982
433.224	2	22.199	GQESFK[170.1055]K	21.78	NPM_HUMAN	Nucleophosmin OS=Homo sapiens GN=NPM1 PE=1 SV=2	NPM1	127	42723348	50247760	48332260	49541392	38791604	38511156	82874184	97106160	83564384	95386080	92889176	99749232	-2.05696	9.8824	3.125e-05	4.50515
694.366	2	37.989	MQASIEK[170.1055]GGSLPK	30.32	NPM_HUMAN	Nucleophosmin OS=Homo sapiens GN=NPM1 PE=1 SV=2	NPM1	164	1.60007e+06	386948	490896	422708	589996	148592	3542056	2.68646e+06	2.28237e+06	3246027	1.61583e+06	2441257	-4.34545	55.0536	0.008	2.09691
641.859	2	20.403	SAPGGGSKVPQK[170.1055]K	37.13	NPM_HUMAN	Nucleophosmin OS=Homo sapiens GN=NPM1 PE=1 SV=2	NPM1	162	8847670	10022070	7046149	6584615	5137736	6.23886e+06	9234054	13147996	9101900	11264859	8797771	8.2698e+06	-1.36327	21.639	0.059	1.22915
540.788	2	19.904	SKGQESFK[170.1055]K	46.58	NPM_HUMAN	Nucleophosmin OS=Homo sapiens GN=NPM1 PE=1 SV=2	NPM1	135	69838544	78455224	66791516	65270536	57705372	60408524	134383024	139472528	162833808	185341216	143278704	148302592	-2.2928	11.7386	9.314e-06	5.03086
991.494	3	69.436	TVSLGAGAK[170.1055]DELHIVEAEAMN[115.0269]YEGSPIK	26.65	NPM_HUMAN	Nucleophosmin OS=Homo sapiens GN=NPM1 PE=1 SV=2	NPM1	334	172071424	121210088	248515936	217222304	250308288	255787776	125624648	50543320	184641568	168094880	157923232	174175408	1.46935	30.1595	0.166	0.779892
991.161	3	70.346	TVSLGAGAK[170.1055]DELHIVEAEAMNYEGSPIK	104.13	NPM_HUMAN	Nucleophosmin OS=Homo sapiens GN=NPM1 PE=1 SV=2	NPM1	334	34998676	25600108	51589552	54925880	49964312	61853160	28014484	7.83983e+06	35658460	34573344	27358870	32144322	1.68448	33.1022	0.117	0.931814
627.34	2	52.35	VEAK[170.1055]FIN[115.0269]YVK	62.69	NPM_HUMAN	Nucleophosmin OS=Homo sapiens GN=NPM1 PE=1 SV=2	NPM1	162	6.23004e+06	13931335	7923906	15892083	2.33478e+06	10023600	14309632	28025264	6.74414e+06	22879128	17652654	34093752	-2.19585	50.4756	0.095	1.02228
418.2352, 626.85034	2, 3	50.446	VEAK[170.1055]FINYVK	32.58, 63.64	NPM_HUMAN	Nucleophosmin OS=Homo sapiens GN=NPM1 PE=1 SV=2	NPM1	127, 164	10050000000	11080000000	10080000000	10960000000	8548240896	9110873088	17290000000	19950000000	17710000000	18690000000	20550000000	21800000000	-1.93869	9.51439	1.453e-05	4.83773
870.786	3	64.066	DITGK[170.1055]LKDPANFQYPAESVLAYK	43.99	NQO1_HUMAN	NAD(P)H dehydrogenase [quinone] 1 OS=Homo sapiens GN=NQO1 PE=1 SV=1	NQO1	141	16623770	18947854	21093330	20520058	18255556	18162970	11113526	9429742	15902968	14558892	16348587	15231127	1.3756	14.6059	0.031	1.50864
441.2494, 661.3719	2, 3	38.08	K[170.1055]FGLSVGHHLGK	45.28, 58.9	NQO1_HUMAN	NAD(P)H dehydrogenase [quinone] 1 OS=Homo sapiens GN=NQO1 PE=1 SV=1	NQO1	103, 115	22306592	22653446	19091180	21315000	13293347	20829312	24730214	6355265	34647348	29143008	28416980	28186968	-1.26773	28.1287	0.689	0.161781
875.6974, 1167.2616	3, 4	65.226	LKDPANFQYPAESVLAYK[170.1055]EGHLSPDIVAEQK	52.93, 64.25	NQO1_HUMAN	NAD(P)H dehydrogenase [quinone] 1 OS=Homo sapiens GN=NQO1 PE=1 SV=1	NQO1	159, 254	23692664	21021270	44545672	50199300	47925000	41554512	6261617	2.07553e+06	5212371	7.79076e+06	3.06728e+06	1748575	8.75276	44.5414	0.0004917	3.3083
523.952	3	56.204	KFPTAIFESK[170.1055]GFR	22.14	NSD3_HUMAN	Histone-lysine N-methyltransferase NSD3 OS=Homo sapiens GN=WHSC1L1 PE=1 SV=1	WHSC1L1		1.00025e+06	1.49757e+06	2.16662e+06	1.67095e+06	2.45143e+06	1856511	14624403	10554676	18508202	17342084	21213320	18090730	-9.42688	25.4345	7.204e-06	5.14243
606.967	3	38.492	LGAAPEEESAYVAGEK[170.1055]R	27.96	NSF1C_HUMAN	NSFL1 cofactor p47 OS=Homo sapiens GN=NSFL1C PE=1 SV=2	NSFL1C	83	2.00861e+06	1.18748e+06	1.76447e+06	1.25336e+06	1.65117e+06	1.14145e+06	3.62806e+06	332644	2.09452e+06	3.21878e+06	2015741	2.21645e+06	-1.4996	37.4114	0.636	0.196543
598.975	3	55.422	ELSQIEAELNK[170.1055]HWR	34.49	NU188_HUMAN	Nucleoporin NUP188 homolog OS=Homo sapiens GN=NUP188 PE=1 SV=1	NUP188	62	14349353	9803483	16574243	15839474	18424796	14582747	9810442	6548165	17947602	11354312	16847970	13214489	1.18292	26.8466	0.361	0.442493
937.434	2	57.017	GFGFVDFNSEEDAK[170.1055]AAK	105.59	NUCL_HUMAN	Nucleolin OS=Homo sapiens GN=NCL PE=1 SV=3	NCL	530	6095392	6.27987e+06	2191301	2126327	1.29183e+06	2.62416e+06	8.26939e+06	8086278	7216919	8536121	5497509	7.60924e+06	-2.19398	39.0104	0.033	1.48149
640.299	2	23.872	GGK[170.1055]NSTWSGESK	54.58	NUCL_HUMAN	Nucleolin OS=Homo sapiens GN=NCL PE=1 SV=3	NCL	278	2.08003e+06	2.48616e+06	1.99776e+06	2.1514e+06	1.60672e+06	1820993	5.02918e+06	5680430	7.39423e+06	8499590	6.19322e+06	6639137	-3.2476	16.8528	1.708e-05	4.76751
514.329	2	23.591	KVVVSPTK[170.1055]K	43.96	NUCL_HUMAN	Nucleolin OS=Homo sapiens GN=NCL PE=1 SV=3	NCL	161	2892502	3617790	3.91548e+06	3360341	2.69231e+06	2.86358e+06	4576000	5548130	6192449	6026817	4824332	6305087	-1.73058	14.0789	0.0005726	3.24215
601.861	2	49.303	TLLAK[170.1055]NLPYK	51.67	NUCL_HUMAN	Nucleolin OS=Homo sapiens GN=NCL PE=1 SV=3	NCL	278	102423384	109475824	112620064	120853024	87841968	97169552	186799776	200421072	162518752	160466560	172322976	186139600	-1.69527	9.99279	0.0001254	3.9017
672.717	3	55.013	TLLAK[170.1055]NLPYKVTQDELK	23.16	NUCL_HUMAN	Nucleolin OS=Homo sapiens GN=NCL PE=1 SV=3	NCL	255	20759070	18035906	17004126	20057814	16968158	16235725	12928339	15332498	14951428	9403873	6.47344e+06	6.95475e+06	1.65133	22.9306	0.036	1.4437
495.277	2	39.258	AEISK[170.1055]IMR	40.63	OCAD2_HUMAN	OCIA domain-containing protein 2 OS=Homo sapiens GN=OCIAD2 PE=1 SV=1	OCIAD2	41	10399642	11421918	13412749	14239681	8826305	9429565	20352912	22242962	18989036	19101964	15295582	16395124	-1.6592	16.4108	0.003	2.52288
969.167	3	75.42	ASAFALQEQPVVNAVIDDTTK[170.1055]EVVYR	78.68	ODO2_HUMAN	Dihydrolipoyllysine-residue succinyltransferase component of 2-oxoglutarate dehydrogenase complex, mitochondrial OS=Homo sapiens GN=DLST PE=1 SV=3	DLST	79	6981538	7.21645e+06	10053629	10084710	7.95526e+06	11463691	7712279	5926244	8629473	7.73654e+06	9509309	4934846	1.20938	21.6593	0.244	0.61261
615.332	2	56.96	SDPIMLLK[170.1055]DR	45.53	ODPA_HUMAN	Pyruvate dehydrogenase E1 component subunit alpha, somatic form, mitochondrial OS=Homo sapiens GN=PDHA1 PE=1 SV=3	PDHA1	46	18311726	18968452	22405426	24661778	12342724	12352171	20610370	27683912	21687426	23440968	14096997	16863366	-1.14069	25.5462	0.461	0.336299
482.265	3	50.546	SKSDPIMLLK[170.1055]DR	46.06	ODPA_HUMAN	Pyruvate dehydrogenase E1 component subunit alpha, somatic form, mitochondrial OS=Homo sapiens GN=PDHA1 PE=1 SV=3	PDHA1	46	39268688	36893584	61747992	57140244	31365876	31034084	35883920	29617332	43012256	48204216	26404496	27487806	1.2224	28.1865	0.344	0.463442
849.429	3	75.791	MGVVEC[160.0307]AK[170.1055]HELLQPFNVLYEK	24.93	PA2G4_HUMAN	Proliferation-associated protein 2G4 OS=Homo sapiens GN=PA2G4 PE=1 SV=3	PA2G4	265	7435831	729279	17691410	16191895	12907698	13434237	1.76968e+06	923134	6978833	4198700	1.66163e+06	2.02883e+06	3.89449	66.4456	0.116	0.935542
525.635	3	50.941	KSGVGNIFIK[170.1055]NLDK	20.48	PABP1_HUMAN	Polyadenylate-binding protein 1 OS=Homo sapiens GN=PABPC1 PE=1 SV=2	PABPC1	111	5244643	4841339	5.51727e+06	4673644	3811462	2.88824e+06	3582019	2.56349e+06	3.72526e+06	3.92014e+06	2646262	2.5674e+06	1.41948	21.0029	0.053	1.27572
636.862	2	45.438	VEK[170.1055]DGLILTSR	71.91	PARK7_HUMAN	Protein DJ-1 OS=Homo sapiens GN=PARK7 PE=1 SV=2	PARK7	72	6964258	6.73523e+06	6.62918e+06	8591212	4198505	4587298	9383057	10300525	9453447	10013955	7333952	8536118	-1.45922	18.9117	0.033	1.48149
508.626	3	47.569	LLMHGK[170.1055]EVGSIIGK	39.61	PCBP1_HUMAN	Poly(rC)-binding protein 1 OS=Homo sapiens GN=PCBP1 PE=1 SV=2	PCBP1	91	20161274	18053464	19216662	19472354	19231488	14300841	22919206	17196328	23638726	26762670	23075518	20064520	-1.21027	13.125	0.087	1.06048
619.315	3	39.53	HSAQTEEPVQAK[170.1055]VFSR	66.94	PCM1_HUMAN	Pericentriolar material 1 protein OS=Homo sapiens GN=PCM1 PE=1 SV=3	PCM1	78	2.37983e+06	1.36524e+06	1.90644e+06	806234	2.05988e+06	529993	14031986	9482444	19930192	17755588	13152338	10891026	-9.42166	38.3937	0.0004917	3.3083
814.904	2	36.167	SAEEEAADLPTK[170.1055]PTK	72.75	PCNP_HUMAN	PEST proteolytic signal-containing nuclear protein OS=Homo sapiens GN=PCNP PE=1 SV=2	PCNP	73	16773075	17948608	18102952	18123672	14499828	16097975	16073794	6492861	15397768	15207843	14132758	16509027	1.21156	17.702	0.258	0.58838
908.816	3	64.503	Q[129.0426]LAPIWDK[170.1055]LGETYKDHENIVIAK	25.59	PDIA1_HUMAN	Protein disulfide-isomerase OS=Homo sapiens GN=P4HB PE=1 SV=3	P4HB	305	268068448	222699456	385372000	354329792	383630464	360154880	115148600	71039792	183861840	159148864	134774624	118121912	2.52431	25.2238	0.002	2.69897
1023.75	4	65.6	FAHTNVESLVNEYDDNGEGIILFRPSHLTN[115.0269]K[170.1055]FEDK	42.93	PDIA3_HUMAN	Protein disulfide-isomerase A3 OS=Homo sapiens GN=PDIA3 PE=1 SV=4	PDIA3	43	8.14445e+06	546721	39701300	35501188	42540712	39839836	38639.2	0	20735652	12494264	10556921	8935329	3.15147	78.2103	0.257	0.590067
503.269	3	35.312	ALATPPK[170.1055]LHTC[160.0307]EK	21.56	PDLI2_HUMAN	PDZ and LIM domain protein 2 OS=Homo sapiens GN=PDLIM2 PE=1 SV=1	PDLIM2		85333656	100193720	89248520	91680672	77717960	76433960	157561632	136822016	189721216	192591712	164275424	199882944	-1.9993	12.232	0.0001254	3.9017
652.688	3	70.448	IIKLEYDFPEK[170.1055]FFPK	26.78	PDPK1_HUMAN	3-phosphoinositide-dependent protein kinase 1 OS=Homo sapiens GN=PDPK1 PE=1 SV=1	PDPK1		12323456	9818979	14101167	15864222	11118365	16242961	13413546	9588385	18739862	16021358	8.16642e+06	10288870	1.04265	25.9389	0.717	0.144481
801.396	2	69.094	LEYDFPEK[170.1055]FFPK	62.62	PDPK1_HUMAN	3-phosphoinositide-dependent protein kinase 1 OS=Homo sapiens GN=PDPK1 PE=1 SV=1	PDPK1	63	6960724	6.43473e+06	9151437	9194038	6415054	8622133	18313162	16390975	17276444	15687915	14837970	16165006	-2.10935	12.2751	0.0003421	3.46585
606.814	2	29.688	NDDLNK[170.1055]PINK	32.18	PDS5A_HUMAN	Sister chromatid cohesion protein PDS5 homolog A OS=Homo sapiens GN=PDS5A PE=1 SV=1	PDS5A	111	6.80392e+06	9918846	8812802	5.75465e+06	5934345	7275801	16499192	13322822	11477619	15570225	11053627	14354815	-1.84894	19.0667	0.002	2.69897
867.193	3	55.797	VLLLTGKPKPAGVLGAVNK[170.1055]PLSATGR	31.67	PDS5A_HUMAN	Sister chromatid cohesion protein PDS5 homolog A OS=Homo sapiens GN=PDS5A PE=1 SV=1	PDS5A	49	7685723	6335683	12286212	9278317	8247868	8006241	7447017	9398822	9516785	10575477	3.88711e+06	5061174	1.12975	29.2556	0.491	0.308919
849.973	2	48.753	TTNVLGAVNK[170.1055]PLSSAGK	63.07	PDS5B_HUMAN	Sister chromatid cohesion protein PDS5 homolog B OS=Homo sapiens GN=PDS5B PE=1 SV=1	PDS5B	64	4132656	3.3959e+06	3.44282e+06	3.81641e+06	2.64387e+06	1.67827e+06	8761627	7.65517e+06	8514022	9466404	6.89722e+06	9165671	-2.64052	19.7416	0.002	2.69897
422.5627, 633.3409	2, 3	38.03	HGEAQVK[170.1055]IWR	34.06, 70.73	PGAM1_HUMAN	Phosphoglycerate mutase 1 OS=Homo sapiens GN=PGAM1 PE=1 SV=2	PGAM1	200, 81	36572468	34222944	34011200	31814948	24918426	29925660	32624342	15697703	53405220	47786728	41804100	37326864	-1.19418	23.7846	0.615	0.211125
663.985	3	53.883	NVESGEEELASK[170.1055]LDHYK	66.45	PGAM5_HUMAN	Phosphoglycerate mutase family member 5 OS=Homo sapiens GN=PGAM5 PE=1 SV=2	PGAM5	114	20239732	24337524	22810078	22774646	18836482	18340160	19266782	24815490	21273150	21611840	26604208	25428982	-1.09158	11.9024	0.325	0.488117
816.922	2	55.343	AAVPSIK[170.1055]FC[160.0307]LDNGAK	60.5	PGK1_HUMAN	Phosphoglycerate kinase 1 OS=Homo sapiens GN=PGK1 PE=1 SV=3	PGK1	510	12586341	11009668	13471193	12589104	12711076	11428742	9970814	8623726	12760185	10875896	11632626	10947599	1.13864	10.2367	0.118	0.928118
942.135	3	71.004	DC[160.0307]VGPEVEK[170.1055]AC[160.0307]ANPAAGSVILLENLR	99.06	PGK1_HUMAN	Phosphoglycerate kinase 1 OS=Homo sapiens GN=PGK1 PE=1 SV=3	PGK1	546	36345060	36478472	54725184	57236712	29742488	38394576	26998464	24937492	41971412	32118224	20124184	23637262	1.48965	26.961	0.051	1.29243
857.382	3	51.645	GC[160.0307]ITIIGGGDTATC[160.0307]C[160.0307]AK[170.1055]WNTEDK	28.47	PGK1_HUMAN	Phosphoglycerate kinase 1 OS=Homo sapiens GN=PGK1 PE=1 SV=3	PGK1	246	2.76288e+06	2.56177e+06	770283	1.81168e+06	1.70808e+06	1.91576e+06	2.16223e+06	3.15842e+06	3.1403e+06	2.85097e+06	2.8198e+06	1.31461e+06	-1.33961	32.2842	0.278	0.555955
689.0205, 1033.0267	2, 3	69.884	ITLPVDFVTADK[170.1055]FDENAK	53.57, 81.9	PGK1_HUMAN	Phosphoglycerate kinase 1 OS=Homo sapiens GN=PGK1 PE=1 SV=3	PGK1	228, 449	20134502	18082580	16149758	17556142	8.18765e+06	9201793	16060659	15457886	14751758	14411506	11750597	3.79127e+06	1.17171	34.8532	0.559	0.252588
827.1867, 1102.5793	3, 4	66.762	SVVLMSHLGRPDGVPMPDK[170.1055]YSLEPVAVELK	62.92, 86.87	PGK1_HUMAN	Phosphoglycerate kinase 1 OS=Homo sapiens GN=PGK1 PE=1 SV=3	PGK1	470, 549	83354464	52936128	203610656	191480624	154941568	157971232	26129782	2.05817e+06	102589536	73258104	73281880	54609044	2.54362	54.0945	0.141	0.850781
692.00867, 1037.5094	2, 3	49.058	VDFNVPMK[170.1055]NNQITNNQR	101.37, 66.77	PGK1_HUMAN	Phosphoglycerate kinase 1 OS=Homo sapiens GN=PGK1 PE=1 SV=3	PGK1	177, 470	114408568	104637456	117441680	112880408	99129360	78633832	83998984	87255392	96531048	108881400	80027736	81248976	1.16579	13.0788	0.143	0.844664
590.024	3	79.353	VLPSITTEILK[170.1055]SVVAR	28.32	PHB_HUMAN	Prohibitin OS=Homo sapiens GN=PHB PE=1 SV=1	PHB	116	5432029	5187557	6.11768e+06	10081351	3.57072e+06	5982544	5.09322e+06	3.4166e+06	4.7106e+06	5.48124e+06	1.55197e+06	1.81746e+06	1.64794	40.9376	0.115	0.939302
1213.56	3	45.335	VYYFNHITNASQWERPSGN[115.0269]SSSGGK[170.1055]NGQGEPAR	22.34	PIN1_HUMAN	Peptidyl-prolyl cis-trans isomerase NIMA-interacting 1 OS=Homo sapiens GN=PIN1 PE=1 SV=1	PIN1		3200385	2.2135e+06	1.50595e+06	1.64643e+06	1.33333e+06	2998494	1.16627e+06	851158	13206072	15179700	9726022	4.76354e+06	-3.48057	59.5081	0.262	0.581699
910.421	4	45.333	VYYFNHITNASQWERPSGNSSSGGK[170.1055]N[115.0269]GQGEPAR	62.93	PIN1_HUMAN	Peptidyl-prolyl cis-trans isomerase NIMA-interacting 1 OS=Homo sapiens GN=PIN1 PE=1 SV=1	PIN1	93	22091090	14763557	14406699	12769773	15153296	12198969	8562635	5.28226e+06	63101704	50240312	41938752	31976382	-2.20064	46.0043	0.393	0.405607
1182.06	2	63.577	LEDLLQDAQDEK[170.1055]EQLNEYK	110.51	PLEC_HUMAN	Plectin OS=Homo sapiens GN=PLEC PE=1 SV=3	PLEC	881	6363426	5273093	7279287	5.20738e+06	4616907	6.69647e+06	5.87485e+06	3.56972e+06	4.65035e+06	6987400	2552624	4050212	1.27998	26.0848	0.192	0.716699
1119.57	2	61.822	TLLQGSGC[160.0307]LAGIYLEDTK[170.1055]EK	128.8	PLEC_HUMAN	Plectin OS=Homo sapiens GN=PLEC PE=1 SV=3	PLEC	938	8243114	9896094	10375020	11729836	9043896	11735390	12105702	7.11855e+06	12714552	15175294	11385369	10798462	-1.1356	18.406	0.461	0.336299
695.741	3	78.411	VGVK[170.1055]YTQQIIQGIQQLVK	29.85	PNPT1_HUMAN	Polyribonucleotide nucleotidyltransferase 1, mitochondrial OS=Homo sapiens GN=PNPT1 PE=1 SV=2	PNPT1	51	3.5149e+06	2.16685e+06	5.38696e+06	5579545	2840676	3.24847e+06	4092834	1.06892e+06	3.59948e+06	3.26164e+06	870271	1.43247e+06	1.58719	48.0915	0.167	0.777284
613.3	3	50.627	AHQVVEDGYEFFAK[170.1055]R	34.86	PP1A_HUMAN	Serine/threonine-protein phosphatase PP1-alpha catalytic subunit OS=Homo sapiens GN=PPP1CA PE=1 SV=1	PPP1CA	74	7.06908e+06	3961097	3.92251e+06	4923720	5006499	2.45493e+06	5130903	4306698	7538259	5016243	7.27794e+06	6.87352e+06	-1.32211	28.225	0.177	0.752027
650.332	2	38.313	ALSTGEK[170.1055]GFGYK	68.86	PPIA_HUMAN	Peptidyl-prolyl cis-trans isomerase A OS=Homo sapiens GN=PPIA PE=1 SV=2	PPIA	284	159151952	170137040	158227072	169209312	144680000	156302560	171510880	200621696	166443696	213015792	153685072	175466816	-1.12847	9.12217	0.129	0.88941
695.341	2	24.39	HNGTGGK[170.1055]SIYGEK	36.4	PPIA_HUMAN	Peptidyl-prolyl cis-trans isomerase A OS=Homo sapiens GN=PPIA PE=1 SV=2	PPIA	333	4584044	3396832	3.43191e+06	3.76867e+06	2.96614e+06	2523057	5457291	2.16535e+06	5777703	6.84965e+06	4.86481e+06	4.67331e+06	-1.44108	26.0818	0.187	0.728158
842.414	3	51.585	HNGTGGK[170.1055]SIYGEKFEDENFILK	91.77	PPIA_HUMAN	Peptidyl-prolyl cis-trans isomerase A OS=Homo sapiens GN=PPIA PE=1 SV=2	PPIA	301	108836824	107953744	87557104	87201120	87116656	86885696	54243600	44665512	99705616	96511432	100499208	101738576	1.1371	21.5762	0.393	0.405607
625.3123, 937.46387	2, 3	62.588	SIYGEK[170.1055]FEDENFILK	41.9, 96.94	PPIA_HUMAN	Peptidyl-prolyl cis-trans isomerase A OS=Homo sapiens GN=PPIA PE=1 SV=2	PPIA	301, 333	130277544	107901576	138968704	129100192	93763528	119929352	121734120	103751744	123028344	110549760	153944672	147530640	-1.05639	14.8228	0.615	0.211125
474.594	3	64.545	VSFELFADK[170.1055]VPK	29.54	PPIA_HUMAN	Peptidyl-prolyl cis-trans isomerase A OS=Homo sapiens GN=PPIA PE=1 SV=2	PPIA	67	12484242	11624477	11565535	12291300	8613808	3266682	8994357	8742302	14705321	6416414	11404021	7.19527e+06	1.04157	33.7963	0.982	0.00788851
1070.56	2	61.573	VSFELFADKVPK[170.1055]TAENFR	69.93	PPIA_HUMAN	Peptidyl-prolyl cis-trans isomerase A OS=Homo sapiens GN=PPIA PE=1 SV=2	PPIA	171	2699484	2475846	2146846	2.17376e+06	2.22454e+06	4.18551e+06	605354	151280	1.76693e+06	2449416	317390	1.89279e+06	2.21434	54.7707	0.095	1.02228
694.861	2	40.697	ADVVPK[170.1055]TAENFR	34	PPIF_HUMAN	Peptidyl-prolyl cis-trans isomerase, mitochondrial OS=Homo sapiens GN=PPIF PE=1 SV=1	PPIF	77	1491731	2.25663e+06	1.86951e+06	3.10376e+06	192608	0	3.43157e+06	6.38023e+06	4.67238e+06	2.30247e+06	2.36939e+06	4.21461e+06	-2.62172	60.3489	0.152	0.818156
686.832	2	39.161	ALC[160.0307]TGEK[170.1055]GFGYK	47.74	PPIF_HUMAN	Peptidyl-prolyl cis-trans isomerase, mitochondrial OS=Homo sapiens GN=PPIF PE=1 SV=1	PPIF	77	10632658	12133919	11962774	12308896	10179566	10010147	11326850	12604914	14084453	14527836	9043574	10357062	-1.07016	13.6063	0.581	0.235824
694.879	2	38.371	QGVGK[170.1055]YINPAATK	58.23	PPIL2_HUMAN	Peptidyl-prolyl cis-trans isomerase-like 2 OS=Homo sapiens GN=PPIL2 PE=1 SV=1	PPIL2	58	2856057	4.00508e+06	4.65345e+06	4847991	2.27866e+06	3.84553e+06	2.57296e+06	1.90147e+06	4.01594e+06	643244	2.90586e+06	1.76015e+06	1.62952	38.3622	0.133	0.876148
985.462	3	45.868	GTEAGQVGEPGIPTGEAGPSC[160.0307]SSASDK[170.1055]LPR	77.6	PPM1G_HUMAN	Protein phosphatase 1G OS=Homo sapiens GN=PPM1G PE=1 SV=1	PPM1G	78	5675849	6613258	4.51056e+06	5323487	4.3107e+06	3327303	6786541	4.01998e+06	7876320	5016153	5022804	3.78719e+06	-1.09233	26.4328	0.681	0.166853
669.365	2	32.243	ESGPLQGK[170.1055]GK[170.1055]PR	22.81	PPRC1_HUMAN	Peroxisome proliferator-activated receptor gamma coactivator-related protein 1 OS=Homo sapiens GN=PPRC1 PE=1 SV=1	PPRC1		3.67265e+06	5543645	4.1175e+06	1.45212e+06	2737978	2576146	6339232	2.32216e+06	9986879	10792987	5.42775e+06	6.23012e+06	-2.04473	43.9397	0.084	1.07572
840.38	2	31.223	SDSGK[170.1055]PYYYNSQTK	26.66	PR40A_HUMAN	Pre-mRNA-processing factor 40 homolog A OS=Homo sapiens GN=PRPF40A PE=1 SV=2	PRPF40A		7.53703e+06	10833662	6922355	4.06648e+06	6173473	9693876	13852738	10908770	13044154	15145011	9676689	11155541	-1.6314	24.5638	0.031	1.50864
642.649	3	47.145	N[115.0269]YYEVHK[170.1055]ELFEGVQK	23.45	PRC1_HUMAN	Protein regulator of cytokinesis 1 OS=Homo sapiens GN=PRC1 PE=1 SV=2	PRC1		19146780	13546922	15212040	15276250	16761295	14892238	22054676	15408020	30717080	28611280	27999662	31114424	-1.64395	17.8759	0.018	1.74473
1064.52	2	58.36	ATAVMPDGQFK[170.1055]DISLSDYK	87.96	PRDX1_HUMAN	Peroxiredoxin-1 OS=Homo sapiens GN=PRDX1 PE=1 SV=1	PRDX1	239	8373042	11403672	10875211	9819980	3181969	6.36723e+06	8064226	10099795	5290603	7511021	7787569	7516531	1.08108	28.6285	0.958	0.0186345
975.479	3	57.934	K[170.1055]LN[115.0269]C[160.0307]QVIGASVDSHFC[160.0307]HLAWVNTPK	47.87	PRDX1_HUMAN	Peroxiredoxin-1 OS=Homo sapiens GN=PRDX1 PE=1 SV=1	PRDX1	156	4970463	3.37553e+06	10431207	12503546	12959266	14845306	2558846	365640	4.24857e+06	4.13214e+06	6860206	5.02889e+06	2.54741	52.1967	0.109	0.962574
590.298	2	51.828	DLSLDDFK[170.1055]GK	39.17	PRDX3_HUMAN	Thioredoxin-dependent peroxide reductase, mitochondrial OS=Homo sapiens GN=PRDX3 PE=1 SV=3	PRDX3	73	26665086	30350580	41179844	42386636	23764058	23974388	43155600	44992436	37066240	34961420	33158364	32964312	-1.20167	20.2515	0.199	0.701147
998.994	2	63.183	GTAVVNGEFK[170.1055]DLSLDDFK	86.76	PRDX3_HUMAN	Thioredoxin-dependent peroxide reductase, mitochondrial OS=Homo sapiens GN=PRDX3 PE=1 SV=3	PRDX3	106	1.88045e+06	2.03578e+06	711884	1.47944e+06	844740	425412	3034398	1.83395e+06	1531687	652352	1.23814e+06	2.0393e+06	-1.40014	50.3803	0.359	0.444906
898.09	3	68.782	DINAYN[115.0269]C[160.0307]EEPTEK[170.1055]LPFPIIDDR	26.76	PRDX6_HUMAN	Peroxiredoxin-6 OS=Homo sapiens GN=PRDX6 PE=1 SV=3	PRDX6		102456192	101896488	129222552	141389520	94346280	81429080	119351488	119283904	120025960	116571888	125071000	110183912	-1.09182	12.4246	0.352	0.453457
663.396	2	71.014	C[160.0307]KIPALDLLIK[170.1055]	46.39	PRKDC_HUMAN	DNA-dependent protein kinase catalytic subunit OS=Homo sapiens GN=PRKDC PE=1 SV=3	PRKDC	267	15170092	16564868	17990212	16468333	11791237	15104656	18389272	19752100	21811540	17159040	10462169	13406694	-1.08477	19.2796	0.696	0.157391
525.256	2	32.34	EFDK[170.1055]HFGK	28.81	PRKDC_HUMAN	DNA-dependent protein kinase catalytic subunit OS=Homo sapiens GN=PRKDC PE=1 SV=3	PRKDC	153	7031057	10177132	8546491	4844862	6568922	6895340	9227706	9267985	12685157	12687414	6886083	8096266	-1.33558	24.6178	0.124	0.906578
653.0293, 979.0405	2, 3	69.719	TFVNITPAEVGVLVGK[170.1055]DR	79.21, 80.37	PROF1_HUMAN	Profilin-1 OS=Homo sapiens GN=PFN1 PE=1 SV=2	PFN1	199, 79	62945672	67030928	64413612	66928296	40978304	62149264	69483256	62052224	75900800	72977728	56973616	49485956	-1.06154	16.0064	0.615	0.211125
486.794	2	25.878	KEQ[129.0426]KK[170.1055]LR	22.49	PRPF3_HUMAN	U4/U6 small nuclear ribonucleoprotein Prp3 OS=Homo sapiens GN=PRPF3 PE=1 SV=2	PRPF3		3.30417e+06	3.47817e+06	1.54187e+06	1.8749e+06	979700	2.157e+06	4423741	4715427	1.86841e+06	4267808	535604	116425	-1.19433	61.3085	0.69	0.161151
627.026	3	40.287	KAEEAGGTRLEPLK[170.1055]PLK	21.45	PRR12_HUMAN	Proline-rich protein 12 OS=Homo sapiens GN=PRR12 PE=1 SV=2	PRR12		53570492	53781640	44033148	41300620	37345396	35641916	40191040	32658888	44926696	36423132	21618982	23506438	1.33286	22.7447	0.108	0.966576
490.313	2	45.302	LEPLK[170.1055]PLK	43.28	PRR12_HUMAN	Proline-rich protein 12 OS=Homo sapiens GN=PRR12 PE=1 SV=2	PRR12	43	383477504	395240736	431343200	512247168	347814496	342272608	724027136	852865216	614530432	618665536	613962752	556412416	-1.65	15.954	0.001	3
584.6428, 876.46204	2, 3	54.211	VVSSSIVDK[170.1055]YIGESAR	100.84, 48.88	PRS10_HUMAN	26S protease regulatory subunit S10B OS=Homo sapiens GN=PSMC6 PE=1 SV=1	PSMC6	144, 55	43247664	51981528	40968412	44272344	28141552	20137414	43533240	49528672	33685060	37584956	37040372	40573412	-1.05769	22.3348	0.616	0.210419
697.814	2	29.896	KDEQEHEFYK[170.1055]	45.67	PRS6B_HUMAN	26S protease regulatory subunit 6B OS=Homo sapiens GN=PSMC4 PE=1 SV=2	PSMC4	91	46348724	64584216	48921200	29550354	36092532	43009928	69851496	56191284	83301640	86357256	62594752	76266672	-1.61844	21.5624	0.014	1.85387
861.093	3	66.187	LQQELEFLEVQEEYIKDEQ[129.0426]K[170.1055]	28.24	PRS6B_HUMAN	26S protease regulatory subunit 6B OS=Homo sapiens GN=PSMC4 PE=1 SV=2	PSMC4	68	10392555	12356936	11126372	13667640	16170278	10352518	9707955	7.80444e+06	11907878	9086187	11623801	10817133	1.21525	16.9678	0.134	0.872895
860.451	2	63.5	VSGSELVQ[129.0426]K[170.1055]FIGEGAR	30.54	PRS8_HUMAN	26S protease regulatory subunit 8 OS=Homo sapiens GN=PSMC5 PE=1 SV=1	PSMC5	52	5.72117e+06	9087766	8671868	7559742	5.19329e+06	7.90248e+06	6561800	6.44671e+06	3.74338e+06	3802157	3.82182e+06	3.68487e+06	1.57289	25.8605	0.028	1.55284
834.905	2	56.475	FIK[170.1055]DNWEELYNR	69.56	PSA_HUMAN	Puromycin-sensitive aminopeptidase OS=Homo sapiens GN=NPEPPS PE=1 SV=2	NPEPPS	139	1839004	1015500	1.37134e+06	522886	797505	644008	3.62738e+06	2.1161e+06	4463762	1.75821e+06	4.07093e+06	2372507	-2.97385	42.4482	0.005	2.30103
677.853	2	44.863	NYVNGK[170.1055]TFLEK	46.92	PSA2_HUMAN	Proteasome subunit alpha type-2 OS=Homo sapiens GN=PSMA2 PE=1 SV=2	PSMA2	100	10725340	12392952	6551083	10483113	6685263	6.14155e+06	15256758	20710732	23477364	23010848	24917610	25458594	-2.50724	23.6954	0.001	3
559.9772, 839.46155	2, 3	47.957	LVLSK[170.1055]LYEEGSNKR	62.54, 64.32	PSA3_HUMAN	Proteasome subunit alpha type-3 OS=Homo sapiens GN=PSMA3 PE=1 SV=2	PSMA3	63, 64	89728968	84021688	83251632	83396856	93593688	70070976	87456184	79079400	100650352	105042704	105617912	90258040	-1.12705	10.4365	0.149	0.826814
670.343	2	38.203	QTESTSFLEK[170.1055]K	41.42	PSA6_HUMAN	Proteasome subunit alpha type-6 OS=Homo sapiens GN=PSMA6 PE=1 SV=1	PSMA6	156	9806729	8855965	7349926	8172775	5617747	6470146	10169085	10775632	14165178	12365228	10750301	11349777	-1.50357	16.3314	0.009	2.04576
607.6245, 910.932	2, 3	62.434	YK[170.1055]YGYEIPVDMLC[160.0307]K	35.25, 87.09	PSA6_HUMAN	Proteasome subunit alpha type-6 OS=Homo sapiens GN=PSMA6 PE=1 SV=1	PSMA6	118, 156	51222660	48180128	48986716	53336980	36637928	34110896	40199860	40011216	55413428	56958172	56516460	50791756	-1.10062	16.7923	0.443	0.353596
659.658	3	57.906	YK[170.1055]YGYEIPVDMLC[160.0307]KR	36.21	PSA6_HUMAN	Proteasome subunit alpha type-6 OS=Homo sapiens GN=PSMA6 PE=1 SV=1	PSMA6	156	23138748	22102832	25362862	25308286	23109736	23059542	12315356	9407565	18017564	15460016	13670502	11186838	1.77474	14.3948	0.005	2.30103
638.848	2	53.223	LNLYELK[170.1055]EGR	69.12	PSB3_HUMAN	Proteasome subunit beta type-3 OS=Homo sapiens GN=PSMB3 PE=1 SV=2	PSMB3	188	36462416	35388632	45628328	47090812	41663564	40666008	71027344	76029112	64936204	55767160	69362048	67258288	-1.63783	10.7884	0.0002222	3.65326
689.848	2	32.697	C[160.0307]EK[170.1055]GTTAVLTEK	22.41	PSB7_HUMAN	Proteasome subunit beta type-7 OS=Homo sapiens GN=PSMB7 PE=1 SV=1	PSMB7		1750055	2.15523e+06	1.75923e+06	97143	806540	1.23486e+06	1.72763e+06	646568	1.55436e+06	1.8398e+06	893577	1.14367e+06	-1.00033	47.4493	0.663	0.178486
672.3602, 1008.0379	2, 3	59.773	IIAFVGSPVEDNEK[170.1055]DLVK	53.08, 79.61	PSMD4_HUMAN	26S proteasome non-ATPase regulatory subunit 4 OS=Homo sapiens GN=PSMD4 PE=1 SV=1	PSMD4	125, 53	16178960	16908850	17020034	20005592	12680593	9803621	16404719	15809472	11240527	13574996	9914786	10008496	1.2033	22.91	0.311	0.50724
1004.83	3	66.189	DIQTN[115.0269]VYIK[170.1055]HPVSLEQYLMEGSYNK	40.97	PSMD8_HUMAN	26S proteasome non-ATPase regulatory subunit 8 OS=Homo sapiens GN=PSMD8 PE=1 SV=1	PSMD8	41	24205276	6.92222e+06	64810812	56827480	58724684	51517428	5.85944e+06	464180	20675890	17212376	15610135	12758327	3.62368	57.5002	0.105	0.978811
693.356	3	58.714	TK[170.1055]VEAFQ[129.0426]TTISKYFSER	27.39	PSME2_HUMAN	Proteasome activator complex subunit 2 OS=Homo sapiens GN=PSME2 PE=1 SV=3	PSME2	65	11531709	9070961	10235278	12144724	8270650	9954995	6210005	5.70199e+06	8.11807e+06	7.99464e+06	4778985	6851828	1.5435	17.0552	0.007	2.1549
804.331	2	22.302	AAEDDEDDDVDTK[170.1055]K	118.24	PTMA_HUMAN	Prothymosin alpha OS=Homo sapiens GN=PTMA PE=1 SV=2	PTMA	118	9252864	11896352	8773836	8760888	6451545	6639958	20595096	52787336	17795200	18259348	13823062	12098684	-2.61434	45.0629	0.023	1.63827
588.59	3	20.791	RAAEDDEDDDVDTK[170.1055]K	36.5	PTMA_HUMAN	Prothymosin alpha OS=Homo sapiens GN=PTMA PE=1 SV=2	PTMA	103	2.79645e+06	2242844	3.06819e+06	2276999	1.41548e+06	1.25084e+06	7252939	6363906	7883962	7991229	3.73899e+06	4.15338e+06	-2.86453	31.6496	0.002	2.69897
491.931	3	45.317	SVEAAAELSAK[170.1055]DLK	45.67	PTMS_HUMAN	Parathymosin OS=Homo sapiens GN=PTMS PE=1 SV=2	PTMS	46	171700336	161687920	193053664	234003712	176161760	151393536	353339104	332198400	342610496	315301856	323287840	220579040	-1.73466	15.7256	0.001	3
596.643	3	56.242	AEC[160.0307]LEK[170.1055]FPVIQHFK	36.69	PTPA_HUMAN	Serine/threonine-protein phosphatase 2A regulatory subunit B' OS=Homo sapiens GN=PPP2R4 PE=1 SV=3	PPP2R4	37	13107069	13217135	13361945	13174526	10415103	12405681	9086579	8481196	10739603	9138143	7478888	6.9812e+06	1.45806	12.2161	0.004	2.39794
642.387	2	42.803	ASGLAAGK[170.1055]GVIVAK	46.26	PUR2_HUMAN	Trifunctional purine biosynthetic protein adenosine-3 OS=Homo sapiens GN=GART PE=1 SV=1	GART	87	19199402	20146828	15581087	12933654	12984103	15338608	14405363	20036486	16933974	18350248	16839092	15086314	-1.05685	15.6281	0.572	0.242604
950.789	3	66.296	VELFFK[170.1055]DDAN[115.0269]NDPQWSEEQLIAAK	39.45	PUR6_HUMAN	Multifunctional protein ADE2 OS=Homo sapiens GN=PAICS PE=1 SV=3	PAICS	39	7.31727e+06	4.86451e+06	12649938	18011314	12212713	12042214	1.29628e+06	879397	4.03977e+06	3806216	4.18494e+06	2.66145e+06	3.97781	46.2265	0.007	2.1549
1015.87	3	65.474	EALGIPAAASFK[170.1055]HVSPAGAAVGIPLSEDEAK	41.34	PUR9_HUMAN	Bifunctional purine biosynthesis protein PURH OS=Homo sapiens GN=ATIC PE=1 SV=3	ATIC	140	10582673	12751080	8.16224e+06	8766121	3.71675e+06	3.83241e+06	7.7195e+06	8864919	10865686	9784622	7.33432e+06	5.5277e+06	-1.0478	34.0987	0.661	0.179799
802.088	3	72.721	EVSDGIIAPGYEEEALTILSK[170.1055]K	75.11	PUR9_HUMAN	Bifunctional purine biosynthesis protein PURH OS=Homo sapiens GN=ATIC PE=1 SV=3	ATIC	238	13439747	21501316	16142289	19540840	14375695	21201656	11420004	25811856	22180328	16848780	9655384	18663288	1.01551	27.6666	0.798	0.0979971
886.436	3	74.447	MSSFGDFVALSDVC[160.0307]DVPTAK[170.1055]IISR	48.04	PUR9_HUMAN	Bifunctional purine biosynthesis protein PURH OS=Homo sapiens GN=ATIC PE=1 SV=3	ATIC	183	4355244	7.90221e+06	9376584	5901279	4880437	6.27134e+06	3.73013e+06	3.55833e+06	2.5138e+06	5.20489e+06	1.14465e+06	5555147	1.78224	37.4682	0.081	1.09151
546.612	3	43.536	DHC[160.0307]VAHK[170.1055]LFNNLK	26.32	QCR6_HUMAN	Cytochrome b-c1 complex subunit 6, mitochondrial OS=Homo sapiens GN=UQCRH PE=1 SV=2	UQCRH		10557500	10986006	15229283	15894219	9813269	11617563	14528736	12226457	21047776	22200016	17235080	15828899	-1.39096	21.5491	0.054	1.26761
481.24905, 641.32965	3, 4	42.758	IFVGGIK[170.1055]EDTEEHHLR	39.69, 66.48	RA1L3_HUMAN	Putative heterogeneous nuclear ribonucleoprotein A1-like 3 OS=Homo sapiens GN=HNRPA1L3 PE=5 SV=1	HNRPA1L3	364, 55	66360548	72454160	62343904	58305388	60150704	64750456	67072788	51998008	91781680	87169632	78773224	80009736	-1.18847	13.4743	0.201	0.696804
680.573	4	51.798	SHFEQWGTLTDC[160.0307]VVMRDPNTK[170.1055]R	46.39	RA1L3_HUMAN	Putative heterogeneous nuclear ribonucleoprotein A1-like 3 OS=Homo sapiens GN=HNRPA1L3 PE=5 SV=1	HNRPA1L3	364	106267456	93567304	98388680	95578608	81053608	79627848	55503048	35121740	120426064	110296784	106197704	100441880	1.05018	25.0745	0.615	0.211125
1139.52	3	49.36	DYYNPQPYPSYEGGAGTPSGTAAAVAADK[170.1055]YHR	40.31	RAI1_HUMAN	Retinoic acid-induced protein 1 OS=Homo sapiens GN=RAI1 PE=1 SV=2	RAI1	42	666917	851193	1.0995e+06	757384	606095	905065	1.35235e+06	253874	2.73143e+06	3686489	2.16644e+06	1.05115e+06	-2.30073	44.0308	0.296	0.528708
933.96	2	61.687	FNVWDTAGQEK[170.1055]FGGLR	67.14	RAN_HUMAN	GTP-binding nuclear protein Ran OS=Homo sapiens GN=RAN PE=1 SV=3	RAN	212	536258	585437	809211	1.41051e+06	945130	649077	2.5417e+06	1.44266e+06	3067620	2300036	1.82372e+06	1.93934e+06	-2.65723	32.9599	0.002	2.69897
866.439	2	57.366	GPIK[170.1055]FNVWDTAGQEK	77.58	RAN_HUMAN	GTP-binding nuclear protein Ran OS=Homo sapiens GN=RAN PE=1 SV=3	RAN	212	21829790	24048914	25190166	22390554	23249332	17771528	14866326	20992620	21766866	18003580	16426364	17866184	1.22342	12.9333	0.055	1.25964
927.785	3	68.748	AWVWNTHADFADEC[160.0307]PK[170.1055]PELLAIR	22.85	RANG_HUMAN	Ran-specific GTPase-activating protein OS=Homo sapiens GN=RANBP1 PE=1 SV=1	RANBP1	67	4.09931e+06	1.53769e+06	7.11189e+06	6217973	4.89787e+06	4316853	435940	129636	1.88367e+06	2.33773e+06	2.06984e+06	1.48293e+06	3.37919	53.1894	0.053	1.27572
821.051	3	53.444	IC[160.0307]ANHYITPMMELK[170.1055]PN[115.0269]AGSDR	22.27	RANG_HUMAN	Ran-specific GTPase-activating protein OS=Homo sapiens GN=RANBP1 PE=1 SV=1	RANBP1	63	31635120	32461456	32329324	31712012	26451326	28252876	18798452	11729036	23143328	22297324	14612945	11632568	1.78882	19.1525	0.012	1.92082
614.861	2	47.353	VAEK[170.1055]LEALSVK	55.12	RANG_HUMAN	Ran-specific GTPase-activating protein OS=Homo sapiens GN=RANBP1 PE=1 SV=1	RANBP1	165	10801210	14282951	8632160	11427385	9190491	10088942	13693844	16843304	13526931	13850609	18242982	17248308	-1.44988	16.1549	0.009	2.04576
1001.19	3	45.288	VTRPQELDLTHQGQPITEEEQAAK[170.1055]LK	66.86	RAPH1_HUMAN	Ras-associated and pleckstrin homology domains-containing protein 1 OS=Homo sapiens GN=RAPH1 PE=1 SV=3	RAPH1	66	19991924	17744806	13732963	14772604	15575693	15409158	22718152	19630662	32765828	36143444	15282012	15200556	-1.45783	25.8977	0.147	0.832683
627.97516, 941.459	2, 3	34.884	IEC[160.0307]EIK[170.1055]INHEGEVNR	102.93, 74.27	RBBP7_HUMAN	Histone-binding protein RBBP7 OS=Homo sapiens GN=RBBP7 PE=1 SV=1	RBBP7	174, 74	124695120	134490320	99664920	103987664	104458608	133334704	153483600	121570536	178733568	195557568	149230544	152654448	-1.35768	14.8859	0.018	1.74473
834.867	4	49.593	VHIPNDDAQFDASHC[160.0307]DSDK[170.1055]GEFGGFGSVTGK	30.87	RBBP7_HUMAN	Histone-binding protein RBBP7 OS=Homo sapiens GN=RBBP7 PE=1 SV=1	RBBP7	215	3.05653e+06	3638648	2.27746e+06	2.33614e+06	1.44269e+06	1.65073e+06	4.21715e+06	1.37701e+06	8541656	6356639	3.20358e+06	4.2532e+06	-1.94062	44.1491	0.151	0.821023
825.94	2	61.582	YYGINDPVADK[170.1055]LLK	62.75	RBM22_HUMAN	Pre-mRNA-splicing factor RBM22 OS=Homo sapiens GN=RBM22 PE=1 SV=1	RBM22	63	900348	729707	387591	570913	1.06463e+06	0	3.02646e+06	1.52703e+06	2.75852e+06	2.78717e+06	585825	1.18378e+06	-3.24889	56.9604	0.121	0.917215
834.365	3	47.998	HDGTGGQ[129.0426]SIYGDK[170.1055]FEDENFDVK	32.42	RBP2_HUMAN	E3 SUMO-protein ligase RanBP2 OS=Homo sapiens GN=RANBP2 PE=1 SV=2	RANBP2	181	14044903	12214082	11824534	11431151	9183783	6.14574e+06	13688172	8.13432e+06	16779078	15369189	11389975	12420363	-1.19951	24.617	0.35	0.455932
513.0221, 683.6935	3, 4	37.718	TGKPMINLYTDKDTGK[170.1055]PK	27.28, 48.93	RBP56_HUMAN	TATA-binding protein-associated factor 2N OS=Homo sapiens GN=TAF15 PE=1 SV=1	TAF15	38, 49	27021094	24658230	18780624	22141604	17113618	14946741	30080116	25606796	49892872	56543232	26598158	29442688	-1.75004	29.4818	0.03	1.52288
943.772	3	55.325	GNLYSFGC[160.0307]PEYGQLGHNSDGK[170.1055]FIAR	64.66	RCC2_HUMAN	Protein RCC2 OS=Homo sapiens GN=RCC2 PE=1 SV=2	RCC2	162	10157733	9044386	9116180	9597434	10432030	7515792	6.46138e+06	4.19027e+06	16395547	17125918	10076726	10283168	-1.15519	29.696	0.901	0.0452752
385.723	2	29.435	LPEKNK[170.1055]	29.31	RHG10_HUMAN	Rho GTPase-activating protein 10 OS=Homo sapiens GN=ARHGAP10 PE=1 SV=1	ARHGAP10	34	97058848	121686152	92434576	58220988	62633804	73453400	49829408	31794698	45987312	44656968	8999633	9293043	2.65263	43.4602	0.036	1.4437
541.29224, 811.4347	2, 3	56.927	AVDIPHMDIEALK[170.1055]K	41.22, 65.69	RL10A_HUMAN	60S ribosomal protein L10a OS=Homo sapiens GN=RPL10A PE=1 SV=2	RPL10A	42, 85	99303080	99633320	127692752	114609696	98728800	97242512	80964344	86209000	117337672	103439048	82839400	90856136	1.13454	13.3481	0.18	0.744727
674.375	3	64.835	KYDAFLASESLIK[170.1055]QIPR	54.53	RL10A_HUMAN	60S ribosomal protein L10a OS=Homo sapiens GN=RPL10A PE=1 SV=2	RPL10A	292	12458477	14225686	17769058	18528728	13656030	13406192	10950320	8209224	15733556	15812852	12340299	14407484	1.16255	19.9732	0.302	0.519993
586.332	2	43.992	AEEILEKGLK[170.1055]	27.75	RL11_HUMAN	60S ribosomal protein L11 OS=Homo sapiens GN=RPL11 PE=1 SV=2	RPL11		18429588	18822358	18480054	14178150	11792426	8745272	24970732	24713216	22956534	20466256	19727682	21295222	-1.48295	18.8938	0.043	1.36653
644.835	2	40.261	ADINTK[170.1055]WAATR	81.7	RL14_HUMAN	60S ribosomal protein L14 OS=Homo sapiens GN=RPL14 PE=1 SV=4	RPL14	211	15776128	18060450	19870720	18424656	12527364	12667506	33175416	34891264	35967324	30128190	26935644	31950390	-1.9835	14.6816	0.0007499	3.125
425.232	2	22.729	QK[170.1055]YNVR	21.88	RL26L_HUMAN	60S ribosomal protein L26-like 1 OS=Homo sapiens GN=RPL26L1 PE=1 SV=1	RPL26L1		3137020	3148081	3.20361e+06	2681434	2729855	2.22007e+06	5.6394e+06	6359068	5.47493e+06	5.14477e+06	4.55035e+06	4.81803e+06	-1.86837	12.7717	0.0001699	3.76981
942.488	3	49.684	AVIVK[170.1055]N[115.0269]IDDGTSDRPYSHALVAGIDR	26.54	RL27_HUMAN	60S ribosomal protein L27 OS=Homo sapiens GN=RPL27 PE=1 SV=2	RPL27	51	3147668	5540833	3.5423e+06	4.01026e+06	3.72042e+06	2445648	3770572	3459806	10369758	7.4928e+06	5.69873e+06	3.72527e+06	-1.54045	37.7383	0.183	0.737549
942.157	3	50.616	AVIVK[170.1055]NIDDGTSDRPYSHALVAGIDR	50.61	RL27_HUMAN	60S ribosomal protein L27 OS=Homo sapiens GN=RPL27 PE=1 SV=2	RPL27	51	2.67561e+06	4195105	4.27291e+06	3.18475e+06	2121110	2.11014e+06	2.94113e+06	460035	6536521	3.13833e+06	2.55862e+06	1.14552e+06	1.10605	53.4849	0.488	0.31158
1080.9	3	50.772	AVIVK[170.1055]NIDDGTSDRPYSHALVAGIDRYPR	27.75	RL27_HUMAN	60S ribosomal protein L27 OS=Homo sapiens GN=RPL27 PE=1 SV=2	RPL27		11518815	8797527	12454175	9951722	9163179	11915372	2.27589e+06	1113826	9730640	8.2466e+06	1.99201e+06	2.67001e+06	2.45114	49.4872	0.042	1.37675
467.762	2	25.292	GK[170.1055]FMKPGK	38.12	RL27_HUMAN	60S ribosomal protein L27 OS=Homo sapiens GN=RPL27 PE=1 SV=2	RPL27	38	4809636	4.82161e+06	4814017	4.7691e+06	3.70822e+06	4.60135e+06	5929257	3.05088e+06	6654909	11445822	6885148	5273615	-1.42566	25.954	0.25	0.60206
893.777	3	84.692	NQSFC[160.0307]PTVN[115.0269]LDK[170.1055]LWTLVSEQTR	68.7	RL27A_HUMAN	60S ribosomal protein L27a OS=Homo sapiens GN=RPL27A PE=1 SV=2	RPL27A	84	178673712	25533780	820427904	621013376	607966720	777400192	155878208	27755334	282173952	221038208	301005696	265498752	2.41833	56.9534	0.438	0.358526
403.92343, 605.38153	2, 3	39.915	AEAIK[170.1055]ALVKPK	52.08, 65.37	RL29_HUMAN	60S ribosomal protein L29 OS=Homo sapiens GN=RPL29 PE=1 SV=2	RPL29	116, 52	78788352	86921024	79296336	74159840	72280864	55569004	89091336	127596480	111774096	110840824	77909312	96698976	-1.37336	15.8475	0.023	1.63827
661.863	2	56.14	IDLK[170.1055]FIDTTSK	42.34	RL3_HUMAN	60S ribosomal protein L3 OS=Homo sapiens GN=RPL3 PE=1 SV=2	RPL3	172	8426587	9139972	9290759	10229030	6403175	8212473	10213348	10316687	9641410	8151803	9551899	10349716	-1.12616	11.8365	0.207	0.68403
617.346	2	40.368	IGQGYLIK[170.1055]DGK	81.29	RL3_HUMAN	60S ribosomal protein L3 OS=Homo sapiens GN=RPL3 PE=1 SV=2	RPL3	172	5.10058e+06	5173256	6501541	5.65217e+06	4484267	2.82981e+06	4042023	7260941	5035793	4.70041e+06	3621628	3.92913e+06	1.04028	26.4542	0.851	0.0700704
847.064	3	38.363	TGVHHYSGNNIELGTAC[160.0307]GK[170.1055]YYR	52.37	RL30_HUMAN	60S ribosomal protein L30 OS=Homo sapiens GN=RPL30 PE=1 SV=2	RPL30	126	1480723	1577106	1.51167e+06	1.2044e+06	1.8587e+06	651246	509167	176936	3181927	1.19678e+06	989866	1.3154e+06	1.12398	57.7065	0.458	0.339135
530.803	2	26.309	VTGGAASK[170.1055]LSK	77.11	RL35_HUMAN	60S ribosomal protein L35 OS=Homo sapiens GN=RPL35 PE=1 SV=2	RPL35	104	13846435	14808385	14413886	15134904	15234848	22536592	31677752	19727312	20019736	35964560	33845024	28550838	-1.76906	22.4602	0.008	2.09691
409.76	2	37.934	GFVK[170.1055]VVK	33.11	RL5_HUMAN	60S ribosomal protein L5 OS=Homo sapiens GN=RPL5 PE=1 SV=3	RPL5	77	15207784	18909864	17722152	20062886	16297044	16039177	19266700	23278412	24628756	25528290	25201548	24703456	-1.36808	10.2732	0.003	2.52288
851.3991, 851.4003	3	43.047	HQ[129.0426]EGEIFDTEK[170.1055]EKYEITEQR	32.52, 38.63	RL6_HUMAN	60S ribosomal protein L6 OS=Homo sapiens GN=RPL6 PE=1 SV=3	RPL6	164, 167	86247880	95332272	70325984	65060452	66963120	66206720	49871480	32427280	78504464	79675008	78397912	70756392	1.15528	23.4532	0.381	0.419075
567.5531, 1134.0986	2, 4	68.754	YVASYLLAALGGNSSPSAK[170.1055]DIK	131.14, 30.45	RLA2_HUMAN	60S acidic ribosomal protein P2 OS=Homo sapiens GN=RPLP2 PE=1 SV=1	RPLP2	225, 91	108348240	95785440	138358224	130195144	114481816	129542808	112133376	90314056	127810320	122360744	132875896	126966368	1.00597	13.2673	0.952	0.0213631
582.629	3	56.59	VVDSMDALDK[170.1055]VVQER	59.25	RM47_HUMAN	39S ribosomal protein L47, mitochondrial OS=Homo sapiens GN=MRPL47 PE=1 SV=2	MRPL47	61	54332184	53311144	76659224	76932888	41915252	32131922	60609248	69036768	71019800	60422840	66431072	71564720	-1.19029	19.9655	0.264	0.578396
1058	2	55.618	GYAYVEFENPDEAEK[170.1055]ALK	97.79	RNPS1_HUMAN	RNA-binding protein with serine-rich domain 1 OS=Homo sapiens GN=RNPS1 PE=1 SV=1	RNPS1	98	1.04316e+06	3.19414e+06	1.43987e+06	2.52698e+06	1.40112e+06	2.88884e+06	3.50411e+06	3.23808e+06	4.17622e+06	3.28802e+06	2.21296e+06	1.27783e+06	-1.41644	39.1167	0.268	0.571865
601.324	2	29.14	AEIIADK[170.1055]QSGK	26.37	ROA0_HUMAN	Heterogeneous nuclear ribonucleoprotein A0 OS=Homo sapiens GN=HNRNPA0 PE=1 SV=1	HNRNPA0		144675	1.15686e+06	365441	177333	225885	190835	3.90407e+06	1.31572e+06	2.00313e+06	4.05292e+06	1.58057e+06	2.23387e+06	-6.67408	75.1513	0.002	2.69897
528.021	4	33.933	IVIQK[170.1055]YHTVNGHNC[160.0307]EVR	36.79	ROA1_HUMAN	Heterogeneous nuclear ribonucleoprotein A1 OS=Homo sapiens GN=HNRNPA1 PE=1 SV=4	HNRNPA1	224	32936764	28134232	18369534	17424708	20308954	22338788	27678272	18777528	48718552	52238300	31337714	33437406	-1.52092	31.1522	0.119	0.924453
912.428	3	47.969	SHFEQWGTLTDC[160.0307]VVM[147.0354]RDPNTK[170.1055]R	21.7	ROA1_HUMAN	Heterogeneous nuclear ribonucleoprotein A1 OS=Homo sapiens GN=HNRNPA1 PE=1 SV=5	HNRNPA1	462	7198921	8189259	3714542	5688603	3.86583e+06	2.76237e+06	7.89438e+06	6.77356e+06	4593637	8057456	3558985	2.79902e+06	-1.07185	40.7165	0.832	0.0798767
907.095	3	51.79	SHFEQWGTLTDC[160.0307]VVMRDPNTK[170.1055]R	45.72	ROA1_HUMAN	Heterogeneous nuclear ribonucleoprotein A1 OS=Homo sapiens GN=HNRNPA1 PE=1 SV=5	HNRNPA1	466	174055392	158019648	155255680	143886528	122716264	140716512	94086936	74095824	181866880	163984848	170767280	166711808	1.05066	21.9546	0.628	0.20204
557.60187, 835.89966	2, 3	41.576	SSGPYGGGGQYFAK[170.1055]PR	24.38, 92.72	ROA1_HUMAN	Heterogeneous nuclear ribonucleoprotein A1 OS=Homo sapiens GN=HNRNPA1 PE=1 SV=4	HNRNPA1	224, 466	144913408	140600048	149181360	147993456	138797376	139874224	313824576	347878816	329299392	290417280	341979360	346246528	-2.28667	4.97453	3.848e-06	5.41476
678.7	3	37.33	IVLQK[170.1055]YHTINGHNAEVR	62.35	ROA2_HUMAN	Heterogeneous nuclear ribonucleoproteins A2/B1 OS=Homo sapiens GN=HNRNPA2B1 PE=1 SV=2	HNRNPA2B1	281	3.71258e+06	5567903	1.81531e+06	1.85603e+06	799653	993700	2907672	2421062	9075394	6168293	4.31978e+06	3.51062e+06	-1.92624	63.8311	0.114	0.943095
694.357	3	33.009	IVVQK[170.1055]YHTINGHNC[160.0307]EVK	23.25	ROA3_HUMAN	Heterogeneous nuclear ribonucleoprotein A3 OS=Homo sapiens GN=HNRNPA3 PE=1 SV=2	HNRNPA3	342	6.47169e+06	3.27641e+06	2.12458e+06	698967	2.15077e+06	2.63709e+06	3294015	2.31164e+06	6115200	7.0848e+06	3.22999e+06	4310598	-1.51768	54.7302	0.231	0.636388
866.489	3	74.708	K[170.1055]Q[129.0426]EIEKPVAVSELFTTLPIVQGK	62.97	RPP30_HUMAN	Ribonuclease P protein subunit p30 OS=Homo sapiens GN=RPP30 PE=1 SV=1	RPP30	162	5.93077e+06	6.31223e+06	7141704	10262819	4.47014e+06	8.26395e+06	3.40962e+06	2546888	2.07938e+06	4213067	848060	2.12424e+06	2.78437	37.2373	0.01	2
823.791	3	80.09	Q[129.0426]EIEK[170.1055]PVAVSELFTTLPIVQGK	68.81	RPP30_HUMAN	Ribonuclease P protein subunit p30 OS=Homo sapiens GN=RPP30 PE=1 SV=1	RPP30	75	10493245	10191120	8204543	12124484	8659523	5755818	9447850	8631643	8832265	8.24342e+06	2.00522e+06	4.29218e+06	1.33716	33.8433	0.282	0.549751
632.852	2	57.605	TFK[170.1055]GVVDVVMK	66.56	RRF2M_HUMAN	Ribosome-releasing factor 2, mitochondrial OS=Homo sapiens GN=GFM2 PE=1 SV=1	GFM2	79	10822476	11078692	17265806	15288000	13964855	15014157	14493418	10062798	23332838	24150228	23780664	20370014	-1.3926	24.116	0.174	0.759451
627.869	2	43.019	TPESK[170.1055]PTILVK	27.84	RRP15_HUMAN	RRP15-like protein OS=Homo sapiens GN=RRP15 PE=1 SV=2	RRP15		4886247	2.28437e+06	3593382	4.09907e+06	3631199	4173714	8253576	10601499	8256197	6741834	5.89695e+06	6759400	-2.05177	22.32	0.002	2.69897
558.824	2	48.195	NIGLGFK[170.1055]TPK	42.83	RS11_HUMAN	40S ribosomal protein S11 OS=Homo sapiens GN=RPS11 PE=1 SV=3	RPS11	70	183225264	204201552	196188528	216040304	193536000	185462400	301881792	328832576	342339712	338272160	353800800	357261184	-1.71585	6.09697	3.221e-06	5.49201
815.937	2	62.068	SVPTWLK[170.1055]LTSDDVK	90.07	RS13_HUMAN	40S ribosomal protein S13 OS=Homo sapiens GN=RPS13 PE=1 SV=2	RPS13	90	12136766	11535088	12911840	12394582	4.68436e+06	10539839	14723717	14518451	10684876	11874301	13265794	15059770	-1.24803	20.8707	0.243	0.614394
832.417	2	46.868	DGK[170.1055]YSQVLANGLDNK	95.29	RS18_HUMAN	40S ribosomal protein S18 OS=Homo sapiens GN=RPS18 PE=1 SV=3	RPS18	95	477692	1.57649e+06	1.63268e+06	877412	0	0	1.36652e+06	28701.3	736335	749484	1.14467e+06	1.04799e+06	-1.11161	75.7036	0.562	0.250264
693.7	3	47.75	AFK[170.1055]DTGK[170.1055]TPVEPEVAIHR	71.41	RS20_HUMAN	40S ribosomal protein S20 OS=Homo sapiens GN=RPS20 PE=1 SV=1	RPS20	93	99949608	106299472	102309392	100797144	91513480	88803704	125961568	137976304	139451184	129373432	101522480	104744640	-1.25329	10.057	0.024	1.61979
671.333	3	49.233	DHASIQMNVAEVDK[170.1055]VTGR	70.58	RS21_HUMAN	40S ribosomal protein S21 OS=Homo sapiens GN=RPS21 PE=1 SV=1	RPS21	71	10252616	15906062	10943308	9958990	5536720	6516631	12836684	8582447	13584517	13825386	11987187	12368132	-1.23801	26.487	0.252	0.598599
647.01	3	58.186	DKLNNLVLFDK[170.1055]ATYDK	29.31	RS25_HUMAN	40S ribosomal protein S25 OS=Homo sapiens GN=RPS25 PE=1 SV=1	RPS25		5327498	5893684	6718474	8144329	8491090	6.64383e+06	5614693	4760226	6947787	5.95579e+06	4327722	5139574	1.25875	17.5604	0.092	1.03621
929.009	2	58.331	EVPNYK[170.1055]LITPAVVSER	52.47	RS25_HUMAN	40S ribosomal protein S25 OS=Homo sapiens GN=RPS25 PE=1 SV=1	RPS25	52	2.29146e+06	2.59124e+06	452658	1.6143e+06	225865	491533	2.02533e+06	3.71654e+06	839655	1211352	532034	1.08808e+06	-1.22772	77.3076	0.549	0.260428
888.872	2	44.785	C[160.0307]C[160.0307]LTYC[160.0307]FNK[170.1055]PEDK	67.09	RS27A_HUMAN	40S ribosomal protein S27a OS=Homo sapiens GN=RPS27A PE=1 SV=1	RPS27A	163	20153782	21177528	16429670	16995500	13698421	14957251	20092686	20787950	22340090	23270394	18483552	19282414	-1.20157	12.8528	0.081	1.09151
681.348	3	67.935	FGFPEGSVELYAEK[170.1055]VATR	73.22	RS3_HUMAN	40S ribosomal protein S3 OS=Homo sapiens GN=RPS3 PE=1 SV=2	RPS3	73	10997313	5285558	18973842	23141454	15029449	15369121	9619675	1.05391e+06	15712388	10341799	12556322	9647398	1.50678	45.8316	0.337	0.47237
572.309	2	29.461	TQNVLGEK[170.1055]GR	37.84	RS3_HUMAN	40S ribosomal protein S3 OS=Homo sapiens GN=RPS3 PE=1 SV=2	RPS3	94	3.63576e+06	4.80731e+06	6427838	3248740	4057001	6604533	8313260	5.202e+06	7755517	9599707	6339972	7394893	-1.54981	25.2113	0.033	1.48149
426.58	3	54.931	FVNVVPTFGKK[170.1055]	22.07	RS30_HUMAN	40S ribosomal protein S30 OS=Homo sapiens GN=FAU PE=1 SV=1	FAU	37	2.91865e+06	2.17359e+06	1.73267e+06	3173459	2.86814e+06	2.58684e+06	4789870	2.86425e+06	4.65288e+06	2.54232e+06	6.02139e+06	5642654	-1.7157	26.5511	0.041	1.38722
806.925	2	46.092	GAK[170.1055]LTPEEEEILNK	46.84	RS8_HUMAN	40S ribosomal protein S8 OS=Homo sapiens GN=RPS8 PE=1 SV=2	RPS8	132	17299004	16688934	15944947	15542051	14218745	15829322	20941888	20034874	18885488	21110012	29233482	24615468	-1.4114	11.826	0.009	2.04576
500.931	3	47.018	LDSQK[170.1055]HIDFSLR	23.08	RS9_HUMAN	40S ribosomal protein S9 OS=Homo sapiens GN=RPS9 PE=1 SV=3	RPS9	47	5582139	4.19754e+06	4.98406e+06	5.77141e+06	4.86818e+06	6.00407e+06	6179840	7.06184e+06	9994068	11409430	7568272	7.1407e+06	-1.57142	18.7229	0.013	1.88606
677.882	2	46.434	AIENLIGK[170.1055]PTEK	47.53	RSF1_HUMAN	Remodeling and spacing factor 1 OS=Homo sapiens GN=RSF1 PE=1 SV=1	RSF1	102	36789180	33716980	35910668	38312440	33094530	34618640	18678294	21212524	19568468	21621864	19841766	20349394	1.75178	5.47355	1.055e-06	5.97675
515.942	3	45.786	GK[170.1055]DISTILDEERK	52.6	RSF1_HUMAN	Remodeling and spacing factor 1 OS=Homo sapiens GN=RSF1 PE=1 SV=1	RSF1	54	232189056	217132192	210073136	221104800	234209552	212759936	138328848	133818496	150137952	154787216	178349376	178213600	1.42183	8.41442	0.002	2.69897
409.554, 613.82764	2, 3	32.272	GK[170.1055]DISTITGHR	42.91, 57.71	RSF1_HUMAN	Remodeling and spacing factor 1 OS=Homo sapiens GN=RSF1 PE=1 SV=1	RSF1	102, 42	136762560	182919168	153617328	86411896	135685680	143427040	106560208	72831720	139804096	151552944	129120840	156572944	1.10891	23.7736	0.562	0.250264
828.975	2	54.919	AVLK[170.1055]FAAATGATPIAGR	57.23	RSSA_HUMAN	40S ribosomal protein SA OS=Homo sapiens GN=RPSA PE=1 SV=4	RPSA	204	6270091	5420886	3.75617e+06	3.31247e+06	4397706	3354809	4703044	4838621	5663100	5.60284e+06	4.09855e+06	3.26298e+06	-1.0625	23.3516	0.662	0.179142
575.62714, 862.9376	2, 3	53.274	ALDVMVSTFHK[170.1055]YSGK	60.1, 61.4	S10A4_HUMAN	Protein S100-A4 OS=Homo sapiens GN=S100A4 PE=1 SV=1	S100A4	61, 99	47884944	38317636	51451156	45888500	48103436	44400332	28783654	18433918	51963308	40152840	47015412	33974388	1.25291	21.5753	0.211	0.675718
565.823	2	52.671	SELK[170.1055]ELLTR	26.57	S10A4_HUMAN	Protein S100-A4 OS=Homo sapiens GN=S100A4 PE=1 SV=1	S100A4		10737047	11979790	10669769	11605130	9640375	9448869	13585702	10731061	9644943	11301740	12044187	9999622	-1.05035	11.2056	0.562	0.250264
562.6404, 843.4563	2, 3	56.025	ELTIGSK[170.1055]LQDAEIAR	115.35, 28.56	S10A6_HUMAN	Protein S100-A6 OS=Homo sapiens GN=S100A6 PE=1 SV=1	S100A6	115, 53	44404968	47487408	46184612	45582716	42844752	38361508	62008024	67722696	53726148	47752588	71233544	64284988	-1.38458	10.8991	0.008	2.09691
664.004	3	63.292	EFPGFLENQ[129.0426]K[170.1055]DPLAVDK	29.18	S10AA_HUMAN	Protein S100-A10 OS=Homo sapiens GN=S100A10 PE=1 SV=2	S100A10	87	4789502	3.20896e+06	3.52265e+06	4558976	2.68317e+06	1.13912e+06	3.82564e+06	7.61199e+06	4309339	4514576	5.10108e+06	4064090	-1.47855	34.3546	0.157	0.8041
663.67	3	63.366	EFPGFLENQK[170.1055]DPLAVDK	28.7	S10AA_HUMAN	Protein S100-A10 OS=Homo sapiens GN=S100A10 PE=1 SV=2	S100A10	93	6.00779e+06	4961406	6165956	5.83522e+06	3.07913e+06	4.68386e+06	5820608	3.89029e+06	5262691	5.53395e+06	4318308	5080447	1.02766	18.7726	0.946	0.0241089
845.369	2	53.941	TK[170.1055]FSASQFWDDC[160.0307]R	57.92	S27A2_HUMAN	Very long-chain acyl-CoA synthetase OS=Homo sapiens GN=SLC27A2 PE=1 SV=1	SLC27A2	58	2310717	3.10431e+06	2.97262e+06	1.09843e+06	2150792	2817478	4445771	4.66696e+06	6407474	2.9325e+06	4138126	3.67429e+06	-1.81711	28.7938	0.026	1.58503
490.276	2	20.319	LKQ[129.0426]K[170.1055]YQ[129.0426]K	29.92	S43A3_HUMAN	Solute carrier family 43 member 3 OS=Homo sapiens GN=SLC43A3 PE=1 SV=2	SLC43A3		2.68906e+06	2062647	1.91501e+06	1.49723e+06	1.32578e+06	1.49438e+06	5141240	5.81976e+06	4.87748e+06	6457807	3.97969e+06	3.48981e+06	-2.7099	24.9756	0.0004249	3.37171
557.335	2	53.589	ADSLLAVVK[170.1055]R	55.8	SAFB1_HUMAN	Scaffold attachment factor B1 OS=Homo sapiens GN=SAFB PE=1 SV=4	SAFB	56	20534484	24156596	21749750	22748882	15389395	9026267	67681904	71352928	56529196	57340800	70852464	84165792	-3.5907	22.6229	0.001	3
510.611	3	45.789	LSDQVK[170.1055]ISEEALR	32.82	SAT2_HUMAN	Diamine acetyltransferase 2 OS=Homo sapiens GN=SAT2 PE=1 SV=1	SAT2	33	9919818	9963098	11283575	12051021	7131961	4151301	6.81884e+06	2717195	3.32075e+06	4894236	3.80435e+06	4.1682e+06	2.11871	33.0293	0.017	1.76955
550.845	2	50.066	K[170.1055]LK[170.1055]LQKMK	22.73	SCML1_HUMAN	Sex comb on midleg-like protein 1 OS=Homo sapiens GN=SCML1 PE=1 SV=2	SCML1		7098706	7.62141e+06	4228574	4.02119e+06	11378312	10705513	17064200	18712788	14882956	14052812	29965926	32236610	-2.81698	39.3945	0.005	2.30103
508.616	3	57.314	ALELNMLSLK[170.1055]GHR	52.8	SERC_HUMAN	Phosphoserine aminotransferase OS=Homo sapiens GN=PSAT1 PE=1 SV=2	PSAT1	83	7.17971e+06	8.10654e+06	8714723	7151168	6513337	5925253	6.81992e+06	5.94233e+06	14595912	10357906	9954080	6.66459e+06	-1.24647	25.0904	0.362	0.441291
473.235	2	24.672	GDDALEK[170.1055]R	53.4	SERC_HUMAN	Phosphoserine aminotransferase OS=Homo sapiens GN=PSAT1 PE=1 SV=2	PSAT1	53	7367155	7.8974e+06	8483805	6.98195e+06	4954536	5.45447e+06	13806031	9943493	6403395	10006877	7.55807e+06	6186727	-1.31029	26.1792	0.216	0.665546
467.256	2	35.318	STEIK[170.1055]WK	21.04	SET_HUMAN	Protein SET OS=Homo sapiens GN=SET PE=1 SV=3	SET	36	7354804	7887317	7.64211e+06	7349854	5.56948e+06	5.49371e+06	8.16269e+06	4265642	10140645	8545354	7109512	10289699	-1.17474	21.5274	0.482	0.316953
625.025	3	57.779	VPQPVPLIAQK[170.1055]PVGEMK	26.28	SETX_HUMAN	Probable helicase senataxin OS=Homo sapiens GN=SETX PE=1 SV=3	SETX		4854999	5849342	6847452	6.48176e+06	5278233	3.95956e+06	7370787	5.76112e+06	6500901	7.35404e+06	3.36678e+06	2.04192e+06	1.02703	30.1308	0.705	0.151811
468.27	2	45.281	YVIGWKK[170.1055]	20.39	SI1L2_HUMAN	Signal-induced proliferation-associated 1-like protein 2 OS=Homo sapiens GN=SIPA1L2 PE=1 SV=2	SIPA1L2	36	6335350	5250581	7632203	8310151	6.57552e+06	6.19159e+06	9021170	11448125	10419949	10273730	10615668	8008045	-1.48371	14.3387	0.005	2.30103
664.661	3	51.301	DVDFEGTDEPIFGK[170.1055]KPR	54.54	SK2L2_HUMAN	Superkiller viralicidic activity 2-like 2 OS=Homo sapiens GN=SKIV2L2 PE=1 SV=3	SKIV2L2	97	4428114	4316908	2543043	4657456	4.36186e+06	3.726e+06	8099421	3.97639e+06	8485733	8653037	7837842	8012962	-1.87512	21.4435	0.01	2
527.271	2	40.144	GSGSGFK[170.1055]PFK	54.18	SLTM_HUMAN	SAFB-like transcription modulator OS=Homo sapiens GN=SLTM PE=1 SV=2	SLTM	59	50449540	67033688	62026064	63530828	57884788	55639064	105054568	135621360	118183600	115635464	101185784	116775904	-1.94203	10.2575	1.93e-05	4.71444
549.776	2	38.463	K[170.1055]DQYFLDK	51.95	SMC3_HUMAN	Structural maintenance of chromosomes protein 3 OS=Homo sapiens GN=SMC3 PE=1 SV=2	SMC3	171	11872840	12791179	11329312	11034326	9863014	9724727	35667592	40424440	34030208	41330492	32958084	39794436	-3.36567	10.1066	7.366e-07	6.13277
409.551	3	32.553	K[170.1055]DQYFLDKK	28.54	SMC3_HUMAN	Structural maintenance of chromosomes protein 3 OS=Homo sapiens GN=SMC3 PE=1 SV=2	SMC3	101	91804056	100393008	88731128	56935996	88319640	78784488	216749040	212182000	252133552	240896944	239019072	240629024	-2.77564	12.2729	0.0002325	3.63358
588.99255, 882.98535	2, 3	45.333	RVIGAK[170.1055]K[170.1055]DQYFLDK	106.05, 57.94	SMC3_HUMAN	Structural maintenance of chromosomes protein 3 OS=Homo sapiens GN=SMC3 PE=1 SV=2	SMC3	171, 348	79856016	84136184	85738712	93588528	79646008	82790688	97519864	91310960	121187048	115117824	104956936	82115968	-1.21048	10.2459	0.056	1.25181
631.6902, 947.03143	2, 3	40.789	RVIGAK[170.1055]K[170.1055]DQYFLDKK	81.09, 98.27	SMC3_HUMAN	Structural maintenance of chromosomes protein 3 OS=Homo sapiens GN=SMC3 PE=1 SV=2	SMC3	348, 96	3330124288	3380979712	3186847232	3123450112	2987431168	3071569920	3163813376	2537544704	3884239616	3963908352	3403585280	3402647296	-1.06684	10.0477	0.531	0.274905
579.984	3	46.353	VIGAK[170.1055]K[170.1055]DQ[129.0426]YFLDKK	42.1	SMC3_HUMAN	Structural maintenance of chromosomes protein 3 OS=Homo sapiens GN=SMC3 PE=1 SV=2	SMC3	113	7469464	17578052	11467906	19420146	4.85094e+06	14407816	16087358	41388380	6594206	21826588	11603342	30099794	-1.69693	52.8078	0.298	0.525784
804.934	2	50.303	VIGAK[170.1055]K[170.1055]DQYFLDK	83.89	SMC3_HUMAN	Structural maintenance of chromosomes protein 3 OS=Homo sapiens GN=SMC3 PE=1 SV=2	SMC3	348	181906288	204679024	233325536	239910176	185564848	205022864	353117984	374927424	307564224	307656480	343898272	343839360	-1.62427	9.65263	0.0002005	3.69789
434.99457, 579.6581, 868.98157	2, 3, 4	45.002	VIGAK[170.1055]K[170.1055]DQYFLDKK	24.55, 63.7, 91.05	SMC3_HUMAN	Structural maintenance of chromosomes protein 3 OS=Homo sapiens GN=SMC3 PE=1 SV=2	SMC3	101, 171, 348	7468886528	7421627904	7537854464	8652062720	7379868672	7404360704	9807497216	11340000000	10960000000	10590000000	9850565632	9804368896	-1.35949	6.47133	0.0001356	3.86774
925.831	3	62.697	LAGLLQHPDPIVINHVISVDPNDQ[129.0426]K[170.1055]	30.99	SMRD2_HUMAN	SWI/SNF-related matrix-associated actin-dependent regulator of chromatin subfamily D member 2 OS=Homo sapiens GN=SMARCD2 PE=1 SV=2	SMARCD2		9704745	10210885	11060774	9786945	11822623	10527823	9533076	7.95591e+06	10965563	14795807	6.11173e+06	7.54485e+06	1.10907	20.1675	0.403	0.394695
458.953	3	50.246	KGPELPLVPVK[170.1055]R	25.09	SNR40_HUMAN	U5 small nuclear ribonucleoprotein 40 kDa protein OS=Homo sapiens GN=SNRNP40 PE=1 SV=1	SNRNP40		4760540	5733383	7425252	7490405	5801279	7.36409e+06	10303219	10443440	12414753	12759399	14416322	10170450	-1.82781	16.3089	0.0009925	3.00327
538.30945, 806.9605	2, 3	62.884	LTDLDK[170.1055]AQLLEIAK	104.76, 41.36	SON_HUMAN	SON protein OS=Homo sapiens GN=SON PE=1 SV=3	SON	175, 94	85979808	89490072	99366568	90294624	63875508	78186672	23644730	22002524	24954068	26397294	18591382	19980718	3.74117	13.819	3.096e-06	5.5092
590.3438, 885.0117	2, 3	59.545	RLTDLDK[170.1055]AQLLEIAK	49.75, 82.87	SON_HUMAN	SON protein OS=Homo sapiens GN=SON PE=1 SV=3	SON	175, 97	69409624	73408968	79676912	87042904	80785688	70051776	12436689	10381626	11098048	10919016	4957385	6755424	8.1413	19.9161	0.0002005	3.69789
817.336	3	52.128	N[115.0269]EDEEEEEEEK[170.1055]DEAEDLLGR	52.78	SP16H_HUMAN	FACT complex subunit SPT16 OS=Homo sapiens GN=SUPT16H PE=1 SV=1	SUPT16H	261	17160284	13667898	20246752	18996704	15189264	4633578	22846050	16758038	20026010	18940762	18468134	17810562	-1.2776	24.2619	0.279	0.554396
507.79	2	57.077	LAELWGK[170.1055]R	32.19	SPIC_HUMAN	Transcription factor Spi-C OS=Homo sapiens GN=SPIC PE=2 SV=1	SPIC	36	2.91325e+06	1.53972e+06	1485291	1.20419e+06	4756414	5613499	5599791	7.35228e+06	12603607	13581417	32856776	31528210	-5.91137	66.7635	0.006	2.22185
1306.64	3	71.962	SSVGETVYGGSDELSDDITQQQLLPGVK[170.1055]DPNLWTVK	44.73	SPT5H_HUMAN	Transcription elongation factor SPT5 OS=Homo sapiens GN=SUPT5H PE=1 SV=1	SUPT5H	45	9448187	7885727	17756070	18157786	14531577	12874890	9876417	3801576	8752207	8091803	14306423	15952962	1.32696	37.5062	0.302	0.519993
917.143	3	63.713	VNEVNQ[129.0426]FAAK[170.1055]LIQEQHPEEELIK	30.9	SPTA2_HUMAN	Spectrin alpha chain, brain OS=Homo sapiens GN=SPTAN1 PE=1 SV=3	SPTAN1		12947334	11833550	13834831	11292806	6455182	12034367	7669925	7698195	3.5865e+06	10055891	11311751	12476493	1.29545	29.492	0.279	0.554396
804.115	3	69.39	VLVLSQ[129.0426]DYGK[170.1055]HLLGVEDLLQK	25.74	SPTB2_HUMAN	Spectrin beta chain, brain 1 OS=Homo sapiens GN=SPTBN1 PE=1 SV=2	SPTBN1	325	4212276	3388993	3738622	3886579	3618585	4.9778e+06	4973106	1.00077e+06	4.21335e+06	4941926	2.16073e+06	4.02706e+06	1.11756	29.8585	0.489	0.310691
676.818, 902.0876	3, 4	37.859	VTELNPDKNC[160.0307]IHTDDDEK[170.1055]ISYR	29.76, 63.01	SQRD_HUMAN	Sulfide:quinone oxidoreductase, mitochondrial OS=Homo sapiens GN=SQRDL PE=1 SV=1	SQRDL	153, 68	95179576	105399744	80385912	91825768	69299152	69264616	89013368	89408696	129114592	139949888	62180148	65613812	-1.12501	25.4253	0.66	0.180456
840.766	3	45.906	ESLC[160.0307]DSPHQNLSRPLLENKLK[170.1055]	23.1	SR140_HUMAN	U2-associated protein SR140 OS=Homo sapiens GN=SR140 PE=1 SV=2	SR140	84	6058817	4032180	5204174	6430039	3.81269e+06	4959252	5.55974e+06	5.40483e+06	10964518	8999317	4.7903e+06	4292421	-1.31196	30.4186	0.314	0.50307
839.75	3	58.041	VAPSK[170.1055]WEAVDESELEAQAVTTSK	70.38	SR140_HUMAN	U2-associated protein SR140 OS=Homo sapiens GN=SR140 PE=1 SV=2	SR140	84	6871249	6.16489e+06	8731382	8.11846e+06	6.02917e+06	5555549	11838084	12068601	12164036	10558856	11274388	11245732	-1.66743	11.7763	0.003	2.52288
550.59314, 825.38574	2, 3	33.412	ASHGYGGK[170.1055]FGVEQDR	100.44, 43.46	SRC8_HUMAN	Src substrate cortactin OS=Homo sapiens GN=CTTN PE=1 SV=2	CTTN	104, 279	30255678	34477976	23475606	15579979	20177004	23029322	78796184	61194692	129556128	123443064	97350224	86466352	-3.92397	27.686	0.0001448	3.83923
675.312	3	33.988	ASHGYGGK[170.1055]FGVEQDRMDK	27.88	SRC8_HUMAN	Src substrate cortactin OS=Homo sapiens GN=CTTN PE=1 SV=2	CTTN	149	3.0787e+06	3.00225e+06	1.75842e+06	2064485	1.77249e+06	1391894	3.37195e+06	1.22698e+06	7.36533e+06	6290062	2.76278e+06	2.2659e+06	-1.78165	47.1964	0.264	0.578396
655.827	2	43.518	GFGGK[170.1055]FGVQTDR	73.84	SRC8_HUMAN	Src substrate cortactin OS=Homo sapiens GN=CTTN PE=1 SV=2	CTTN	96	20873588	24398932	19763370	19495440	17381478	19563340	58108404	64959680	65597204	74078696	64912412	64688568	-3.22981	9.64122	1.055e-06	5.97675
417.96954, 556.9572, 834.9321	2, 3, 4	33.019	GFGGK[170.1055]YGIDKDKVDK	26.96, 30.27, 72.28	SRC8_HUMAN	Src substrate cortactin OS=Homo sapiens GN=CTTN PE=1 SV=2	CTTN	279, 58, 88	69472336	70580904	57955040	36175636	53474964	59647832	130100720	91423928	233889232	200198704	108444536	130853776	-2.57672	29.5018	0.003	2.52288
541.785	2	32.72	GFGGK[170.1055]YGVQK	20.09	SRC8_HUMAN	Src substrate cortactin OS=Homo sapiens GN=CTTN PE=1 SV=2	CTTN		1.6741e+06	1.2718e+06	2333560	1.08903e+06	707430	585270	15873957	16528080	14539603	15815447	13576087	15592106	-11.9988	28.9471	0.0005551	3.25563
673.853	2	38.068	QIEQEK[170.1055]LASMK	58.89	SRRM1_HUMAN	Serine/arginine repetitive matrix protein 1 OS=Homo sapiens GN=SRRM1 PE=1 SV=2	SRRM1	63	1.80582e+06	775222	1.81599e+06	3119153	376452	867262	2.9082e+06	3.60382e+06	4.23894e+06	3.62927e+06	2.60869e+06	2.96946e+06	-2.27838	43.2903	0.046	1.33724
435.755	2	32.525	K[170.1055]PIDSLR	28.79	SRRM2_HUMAN	Serine/arginine repetitive matrix protein 2 OS=Homo sapiens GN=SRRM2 PE=1 SV=2	SRRM2	33	16876186	20343748	17099520	8882924	15945419	13579091	19606014	18661174	17625448	19770440	17280852	18922620	-1.20641	15.3047	0.194	0.712198
470.748	2	31.222	VFEK[170.1055]YGR	29.97	SRSF2_HUMAN	Serine/arginine-rich splicing factor 2 OS=Homo sapiens GN=SRSF2 PE=1 SV=4	SRSF2	62	2.52255e+06	2.87855e+06	3.20541e+06	1.16521e+06	1.71571e+06	1.73277e+06	6.46538e+06	4.33187e+06	5493874	6123458	3904648	4.71391e+06	-2.3474	27.7268	0.005	2.30103
508.279	2	25.667	LSGK[170.1055]EINGR	45.7	SRSF5_HUMAN	Serine/arginine-rich splicing factor 5 OS=Homo sapiens GN=SRSF5 PE=1 SV=1	SRSF5	46	394553	0	135936	18315	22574.6	255694	817888	0	291856	1.07654e+06	485435	194197	-3.46513	99.9917	0.213	0.67162
879.441	3	54.446	LAYINPDLALEEK[170.1055]NKGNEC[160.0307]FQK	34.7	STIP1_HUMAN	Stress-induced-phosphoprotein 1 OS=Homo sapiens GN=STIP1 PE=1 SV=1	STIP1	65	14309413	12651569	13413436	10822748	11381906	10356510	9356478	7.74038e+06	15891138	11195324	7.50054e+06	9183540	1.19827	21.7345	0.212	0.673664
961.168	3	69.404	QAQILASEAEK[170.1055]AEQINQAAGEASAVLAK	81.91	STML2_HUMAN	Stomatin-like protein 2 OS=Homo sapiens GN=STOML2 PE=1 SV=1	STOML2	233	16048845	15117464	17537912	16139863	13722343	11836270	19283776	16548353	20752588	19917112	13186920	17000336	-1.18015	14.556	0.163	0.787812
857.42	2	43.614	C[160.0307]VLPEEDSGELAK[170.1055]PK	21.15	STRAP_HUMAN	Serine-threonine kinase receptor-associated protein OS=Homo sapiens GN=STRAP PE=1 SV=1	STRAP		2.93924e+06	3.26145e+06	1472581	2.00634e+06	1471055	1060092	4649622	1.34998e+06	4258495	3492196	2.83733e+06	3.09616e+06	-1.612	39.5361	0.144	0.841638
841.089	3	55.824	HIVK[170.1055]TVDFTQDSNYLLTGGQDK	48.43	STRAP_HUMAN	Serine-threonine kinase receptor-associated protein OS=Homo sapiens GN=STRAP PE=1 SV=1	STRAP	59	3.04888e+06	4163430	1.93188e+06	1.24822e+06	1.42153e+06	2.13724e+06	2.94358e+06	913488	3.51299e+06	2.61861e+06	2.10792e+06	1.01945e+06	1.06367	47.6987	0.798	0.0979971
883.407	2	39.333	AYVDDTPAEQMK[170.1055]AER	98.76	SYEP_HUMAN	Bifunctional aminoacyl-tRNA synthetase OS=Homo sapiens GN=EPRS PE=1 SV=4	EPRS	249	11346904	10603506	11004359	11787233	8424704	9317458	12600714	3.70277e+06	11646915	12096299	7.57554e+06	8463730	1.11408	24.5929	0.484	0.315155
837.431	2	68.954	ELSNFYFSIIK[170.1055]DR	95.18	SYIM_HUMAN	Isoleucyl-tRNA synthetase, mitochondrial OS=Homo sapiens GN=IARS2 PE=1 SV=2	IARS2	94	9376703	6589848	16953058	18868286	12841182	12888257	10497513	3083436	15449963	13019272	14294552	13260142	1.11368	37.0071	0.653	0.185087
690.664	3	47.27	C[160.0307]PEDVELC[160.0307]HK[170.1055]FIAPGQK	20.54	SYNM_HUMAN	Probable asparaginyl-tRNA synthetase, mitochondrial OS=Homo sapiens GN=NARS2 PE=1 SV=3	NARS2		7084032	4810032	7457372	5757823	3847319	3.19846e+06	4.0343e+06	3.54896e+06	6093164	3912876	2.31223e+06	1.29407e+06	1.51706	39.2645	0.164	0.785156
581.94763, 872.4176	2, 3	44.756	GGQNSTAASTK[170.1055]YDVFR	122.95, 56.61	SYNRG_HUMAN	Synergin gamma OS=Homo sapiens GN=SYNRG PE=1 SV=2	SYNRG	123, 57	80977240	90699128	85748248	96512480	79538512	72398896	141972480	180052464	165142384	153147040	128656808	134048520	-1.78507	11.5865	0.0001453	3.83773
1114.91	3	77.88	IVFVPGC[160.0307]SIPLTIVK[170.1055]SDGGYTYDTSDLAAIK	75.06	SYRC_HUMAN	Arginyl-tRNA synthetase, cytoplasmic OS=Homo sapiens GN=RARS PE=1 SV=2	RARS	75	2.2189e+06	1140152	3.73175e+06	5.1978e+06	1367626	3.87163e+06	1.72041e+06	192030	1544346	718406	708898	282262	3.39269	64.422	0.032	1.49485
991.46	3	66.505	Q[129.0426]LENSLNEFGEK[170.1055]WELNSGDGAFYGPK	70.33	SYTC_HUMAN	Threonyl-tRNA synthetase, cytoplasmic OS=Homo sapiens GN=TARS PE=1 SV=3	TARS	110	7399354	5853286	8009431	5.33981e+06	6.95549e+06	5955096	2.25658e+06	378837	3.64146e+06	3.22314e+06	4406432	2.00359e+06	2.48349	34.6616	0.057	1.24413
457.58008, 685.8666	2, 3	24.588	LSSVVTQHDSK[170.1055]K	31.68, 50.99	SYYC_HUMAN	Tyrosyl-tRNA synthetase, cytoplasmic OS=Homo sapiens GN=YARS PE=1 SV=4	YARS	109, 84	15442562	16639224	12898883	12441454	11548293	10412970	23196024	16394775	18945002	24247354	10081580	10502493	-1.30213	26.5912	0.326	0.486782
668.39	2	43.737	LAAEVTK[170.1055]LVHGR	55.96	SYYM_HUMAN	Tyrosyl-tRNA synthetase, mitochondrial OS=Homo sapiens GN=YARS2 PE=1 SV=2	YARS2	55	7701767	3.20992e+06	6.14332e+06	8.28747e+06	4420344	4.67503e+06	9790894	13480023	11623638	14073950	9947802	10133867	-2.00507	25.5133	0.01	2
565.314	2	40.164	SVLNNLK[170.1055]GDK	23.25	T2EA_HUMAN	General transcription factor IIE subunit 1 OS=Homo sapiens GN=GTF2E1 PE=1 SV=2	GTF2E1		4393314	5.19997e+06	5.10191e+06	5.08277e+06	3914584	3871547	10194722	5947856	10600990	9321603	10771333	12046340	-2.13622	17.3392	0.002	2.69897
664.365	2	35.93	LQIEESSK[170.1055]PVR	35.16	T2FB_HUMAN	General transcription factor IIF subunit 2 OS=Homo sapiens GN=GTF2F2 PE=1 SV=2	GTF2F2	35	224191	808025	609410	313877	654860	549313	4.01476e+06	2.41275e+06	3696390	4.17368e+06	3.0967e+06	3.3835e+06	-6.57592	30.1638	0.0005767	3.23905
975.188	3	74.893	IGTAEVEK[170.1055]PAGLLFQ[129.0426]QPDLDSALQIAR	47.28	TACC2_HUMAN	Transforming acidic coiled-coil-containing protein 2 OS=Homo sapiens GN=TACC2 PE=1 SV=3	TACC2	47	11532008	13505821	20274286	21670254	10838753	12224339	9819464	8.14022e+06	6153366	7.46397e+06	3.02282e+06	3058667	2.3911	37.814	0.014	1.85387
644.847	2	34.376	EKDQAWK[170.1055]TLK	35.9	TADA3_HUMAN	Transcriptional adapter 3 OS=Homo sapiens GN=TADA3 PE=1 SV=1	TADA3	42	2.33367e+06	2.27531e+06	2428598	2.04866e+06	471397	781992	4.78756e+06	4.0756e+06	9088589	7561227	5436261	5095969	-3.48612	40.9894	0.011	1.95861
570.958	3	40.771	AAQ[129.0426]ASDLEK[170.1055]IHLDEK	24.95	TALDO_HUMAN	Transaldolase OS=Homo sapiens GN=TALDO1 PE=1 SV=2	TALDO1	51	79200008	104382472	75477096	67276168	54815844	52088196	96049560	118990608	105446688	100639296	103109200	103231296	-1.44831	16.9422	0.029	1.5376
570.6277, 855.437	2, 3	41.934	AAQASDLEK[170.1055]IHLDEK	109.5, 70.02	TALDO_HUMAN	Transaldolase OS=Homo sapiens GN=TALDO1 PE=1 SV=2	TALDO1	120, 70	232322224	252378576	193333728	209791168	184903600	191154944	239716560	253616800	270449600	292757920	208827744	212707408	-1.16947	12.981	0.114	0.943095
688.408	3	73.979	LLGELLQDNAK[170.1055]LVPVLSAK	35.48	TALDO_HUMAN	Transaldolase OS=Homo sapiens GN=TALDO1 PE=1 SV=2	TALDO1	168	780089	1612349	553023	1.21142e+06	47412.8	940748	79191.1	1.43626e+06	122605	329613	0	0	2.61479	116.295	0.141	0.850781
583.967	3	40.033	GVQK[170.1055]HQDDLQDVIGR	47.79	TATD1_HUMAN	Putative deoxyribonuclease TATDN1 OS=Homo sapiens GN=TATDN1 PE=1 SV=2	TATDN1	48	9323116	9495432	8719081	8041288	7723093	9645998	9354939	9871610	10793516	10183136	8.13874e+06	7.53306e+06	-1.05528	11.251	0.558	0.253366
1266.37	5	75.716	EC[160.0307]ISIHVGQAGVQIGNAC[160.0307]WELYC[160.0307]LEHGIQPDGQMPSDK[170.1055]TIGGGDDSFNTFFSETGAGK	67.01	TBA1A_HUMAN	Tubulin alpha-1A chain OS=Homo sapiens GN=TUBA1A PE=1 SV=1	TUBA1A	672	2.13522e+06	4449187	93813424	40358444	74147432	78055352	1.37467e+06	1.10367e+06	7728415	10021109	135069120	74345984	1.27572	112.189	0.511	0.291579
551.64594, 826.9642	2, 3	57.331	GDVVPK[170.1055]DVNAAIATIK	27.8, 68.85	TBA1A_HUMAN	Tubulin alpha-1A chain OS=Homo sapiens GN=TUBA1A PE=1 SV=1	TUBA1A	259, 696	25248436	29536014	30108232	29565510	22390308	20812770	21389722	27051342	25566984	26054280	25836428	22808094	1.06022	12.1229	0.58	0.236572
819.743	3	55.427	QLFHPEQLITGK[170.1055]EDAANNYAR	40	TBA1A_HUMAN	Tubulin alpha-1A chain OS=Homo sapiens GN=TUBA1A PE=1 SV=1	TUBA1A	660	3.29205e+06	2.29555e+06	4.15859e+06	4268178	4.14246e+06	3243391	2.87059e+06	1519367	4768299	3962866	4620234	4.91456e+06	-1.05868	28.5106	0.983	0.00744648
847.066	3	57.585	TIGGGDDSFNTFFSETGAGK[170.1055]HVPR	33.86	TBA1A_HUMAN	Tubulin alpha-1A chain OS=Homo sapiens GN=TUBA1A PE=1 SV=1	TUBA1A	642	3.39401e+06	3977821	3066823	2.61662e+06	3660070	1.8038e+06	2652986	1550757	7.61048e+06	6241359	7.38828e+06	5.38657e+06	-1.66479	37.1471	0.297	0.527244
1126.11	2	56.094	VGINYQPPTVVPGGDLAK[170.1055]VQ[129.0426]R	22.28	TBA1C_HUMAN	Tubulin alpha-1C chain OS=Homo sapiens GN=TUBA1C PE=1 SV=1	TUBA1C	618	1548206	2.62597e+06	3527453	1783878	3.10865e+06	3.77832e+06	3.60711e+06	2714678	3.84426e+06	4719976	2.76759e+06	3.57393e+06	-1.29654	27.2713	0.199	0.701147
652.328	3	41.698	ISVYYNEASSHK[170.1055]YVPR	24.28	TBB3_HUMAN	Tubulin beta-3 chain OS=Homo sapiens GN=TUBB3 PE=1 SV=2	TUBB3	492	2.94044e+06	3.91493e+06	1.07975e+06	846170	145528	755102	1770272	1.62167e+06	1.94333e+06	3.1046e+06	1.54574e+06	1.81525e+06	-1.21885	60.2051	0.338	0.471083
916.775	3	77.413	ALTVPELTQQVFDAK[170.1055]NMMAAC[160.0307]DPR	62.24	TBB5_HUMAN	Tubulin beta chain OS=Homo sapiens GN=TUBB PE=1 SV=2	TUBB	761	918526	514948	2720847	2.28449e+06	1.49248e+06	905285	43560.3	0	219259	260312	245563	0	11.4956	78.6828	0.009	2.04576
929.973	2	47.313	ISVYYNEATGGK[170.1055]YVPR	95.27	TBB5_HUMAN	Tubulin beta chain OS=Homo sapiens GN=TUBB PE=1 SV=2	TUBB	779	28073022	32568302	25170080	24554338	20980364	25624024	34196936	36967928	39171208	41934744	32405302	34903436	-1.39886	12.2116	0.005	2.30103
842.946	2	36.934	LAEEK[170.1055]AQASSIPVGSR	34.75	TBCB_HUMAN	Tubulin-folding cofactor B OS=Homo sapiens GN=TBCB PE=1 SV=2	TBCB	76	733697	733022	777172	662509	71803.8	424283	806719	0	66868.9	1.23316e+06	127092	0	1.52315	94.1742	0.223	0.651695
474.729	2	27.317	LTN[115.0269]N[115.0269]ISDK[170.1055]	21.48	TBX2_HUMAN	T-box transcription factor TBX2 OS=Homo sapiens GN=TBX2 PE=1 SV=3	TBX2		5112173	6488191	2.98947e+06	3.04038e+06	2950614	4.4859e+06	7438354	4.97052e+06	5493450	12465626	4527121	5191321	-1.59919	39.8668	0.103	0.987163
672.361	2	24.303	KAEEDAALQAK[170.1055]K	56.87	TCOF_HUMAN	Treacle protein OS=Homo sapiens GN=TCOF1 PE=1 SV=2	TCOF1	66	1289838	1.40411e+06	1.2033e+06	1.01e+06	540526	1.05316e+06	5498921	5743044	5380905	5795097	3606913	3.69086e+06	-4.57099	24.325	0.0001583	3.80052
642.867	2	44.861	TVANLLSGK[170.1055]SPR	24.1	TCOF_HUMAN	Treacle protein OS=Homo sapiens GN=TCOF1 PE=1 SV=2	TCOF1	66	408898	144148	199940	157903	77016.7	0	2547300	2.02421e+06	1.79122e+06	2659943	2.02864e+06	4.0988e+06	-15.3356	58.7536	0.004	2.39794
431.93408, 647.3975	2, 3	21.156	KQVAPEK[170.1055]PVKK	22.83, 38.99	TCP4_HUMAN	Activated RNA polymerase II transcriptional coactivator p15 OS=Homo sapiens GN=SUB1 PE=1 SV=3	SUB1	70, 80	15732336	16226626	11202370	10920690	9425110	9918478	18626714	16261995	26587018	30196756	14446202	16836124	-1.67455	27.6828	0.024	1.61979
389.23563, 583.3499	2, 3	23.676	QVAPEK[170.1055]PVKK	32.8, 42.2	TCP4_HUMAN	Activated RNA polymerase II transcriptional coactivator p15 OS=Homo sapiens GN=SUB1 PE=1 SV=3	SUB1	46, 70	79468296	81380584	68151200	64376020	59785892	59143532	120629832	138612688	144823440	147479616	97833696	100502232	-1.81875	15.8677	0.000997	3.0013
447.24286, 670.36115	2, 3	42.446	SLHDALC[160.0307]VVK[170.1055]R	24.97, 49.14	TCPA_HUMAN	T-complex protein 1 subunit alpha OS=Homo sapiens GN=CCT1 PE=1 SV=1	CCT1	214	74317760	70469480	89933032	92203576	60070868	61426448	123332560	127815120	167152704	177282688	158614128	177797872	-2.07839	16.9819	0.0003144	3.50252
668	3	48.884	EALLSSAVDHGSDEVK[170.1055]FR	68.08	TCPB_HUMAN	T-complex protein 1 subunit beta OS=Homo sapiens GN=CCT2 PE=1 SV=4	CCT2	244	29178476	26060300	22205604	25630052	23624746	25834280	28981056	30833296	29362542	26062730	26266728	23071148	-1.07896	9.83197	0.308	0.511449
662.84	2	23.669	VAEIEHAEKEK[170.1055]	21.04	TCPB_HUMAN	T-complex protein 1 subunit beta OS=Homo sapiens GN=CCT2 PE=1 SV=4	CCT2	244	1.22603e+06	1.17159e+06	399834	393298	420938	604060	1.34574e+06	1.22926e+06	469531	920202	640340	390776	-1.18505	51.8357	0.607	0.216811
679.683	3	53.232	AHEILPNLVC[160.0307]C[160.0307]SAK[170.1055]NLR	29.45	TCPQ_HUMAN	T-complex protein 1 subunit theta OS=Homo sapiens GN=CCT8 PE=1 SV=4	CCT8	44	7039853	4873927	9136732	8142083	7590735	5.99928e+06	5778116	3434197	6410312	6344146	5.37975e+06	3.29948e+06	1.39603	24.4175	0.095	1.02228
526.283	3	54.892	AVDDGVNTFK[170.1055]VLTR	29.03	TCPQ_HUMAN	T-complex protein 1 subunit theta OS=Homo sapiens GN=CCT8 PE=1 SV=4	CCT8	126	11777568	10531798	8.15775e+06	8690477	12139704	10138504	12551972	9200624	10560802	8857449	16498036	12947718	-1.14944	19.965	0.388	0.411168
606.371	2	49.04	SVTLLIK[170.1055]GPNK	25.16	TCPZ_HUMAN	T-complex protein 1 subunit zeta OS=Homo sapiens GN=CCT6A PE=1 SV=3	CCT6A		1.21494e+06	709928	653988	982275	431638	138853	1.2042e+06	324151	484904	1.55101e+06	1.33302e+06	1.4462e+06	-1.53535	52.4493	0.363	0.440093
906.399	3	55.417	SLSEIN[115.0269]K[170.1055]PNFYNNDFDDDFSHR	94.49	TDIF2_HUMAN	Deoxynucleotidyltransferase terminal-interacting protein 2 OS=Homo sapiens GN=DNTTIP2 PE=1 SV=2	DNTTIP2	94	15905077	14963318	20680444	16863848	17763914	17231446	11212020	10694976	20305840	15952436	15210285	17349866	1.13979	17.8299	0.305	0.5157
611.309	2	36.948	DVNVNFEK[170.1055]SK	41.43	TEBP_HUMAN	Prostaglandin E synthase 3 OS=Homo sapiens GN=PTGES3 PE=1 SV=1	PTGES3	87	7142644	5.85442e+06	7.81938e+06	7.44544e+06	6.90252e+06	5.13119e+06	8850375	918783	9198319	9713309	9669563	10073026	-1.2017	29.4748	0.95	0.0222764
844.079	3	47.932	HLNEIDLFHC[160.0307]IDPNDSK[170.1055]HKR	31.75	TEBP_HUMAN	Prostaglandin E synthase 3 OS=Homo sapiens GN=PTGES3 PE=1 SV=1	PTGES3	104	10416377	7.50781e+06	7.25367e+06	8301999	8385493	4.52895e+06	1.11958e+06	196846	4.83122e+06	3.27197e+06	978006	1.80477e+06	3.80207	54.6437	0.031	1.50864
846.457	3	67.142	SLK[170.1055]DEDVLQ[129.0426]KLPVGTTATLYFR	50	TECR_HUMAN	Trans-2,3-enoyl-CoA reductase OS=Homo sapiens GN=TECR PE=1 SV=1	TECR	50	10167271	7.21455e+06	11851584	13745512	11049592	13721219	5.41567e+06	1.38727e+06	8522704	7792919	6243471	2.47545e+06	2.12799	37.7938	0.056	1.25181
608.823	2	37.984	SLK[170.1055]DEDVLQK	40.22	TECR_HUMAN	Trans-2,3-enoyl-CoA reductase OS=Homo sapiens GN=TECR PE=1 SV=1	TECR	116	5.25315e+06	4849989	6.39018e+06	6474423	4357462	5.19667e+06	9395597	8.17945e+06	8540787	8.35379e+06	7.86771e+06	7.26258e+06	-1.52513	12.1149	0.002	2.69897
846.126	3	68.029	SLK[170.1055]DEDVLQKLPVGTTATLYFR	34.3	TECR_HUMAN	Trans-2,3-enoyl-CoA reductase OS=Homo sapiens GN=TECR PE=1 SV=1	TECR	50	5.20799e+06	3.58093e+06	7.71704e+06	8517228	6047037	5227019	2.77003e+06	518133	5.86886e+06	3854675	1.50272e+06	2.04132e+06	2.19243	49.314	0.071	1.14874
625.318	3	46.493	C[160.0307]IHSFQNLGIQC[160.0307]VK[170.1055]K	36.77	TF65_HUMAN	Transcription factor p65 OS=Homo sapiens GN=RELA PE=1 SV=2	RELA	37	13230840	9889064	13327018	13735248	12016272	8.08251e+06	11822135	13996460	19387752	17026948	20123312	18826334	-1.43969	19.4482	0.033	1.48149
1073.04	4	68.904	HGSNIEAMSK[170.1055]LKPYFLTDGTGTVTPANASGINDGAAAVVLMK	20.57	THIC_HUMAN	Acetyl-CoA acetyltransferase, cytosolic OS=Homo sapiens GN=ACAT2 PE=1 SV=2	ACAT2		1.1736e+06	156172	4463301	3.66439e+06	3.19383e+06	3.73181e+06	16635.9	0	526013	0	382533	414228	12.2316	85.2827	0.022	1.65758
859.472	2	63.619	GSTPYGGVK[170.1055]LEDLIVK	86.91	THIL_HUMAN	Acetyl-CoA acetyltransferase, mitochondrial OS=Homo sapiens GN=ACAT1 PE=1 SV=1	ACAT1	273	8719337	9734764	9934035	10631643	7.27035e+06	8.01202e+06	11810547	11532688	11318585	12840333	14629258	13934413	-1.40079	12.4202	0.005	2.30103
626.33466, 938.99854	2, 3	61.475	LEDLIVK[170.1055]DGLTDVYNK	61.34, 81.77	THIL_HUMAN	Acetyl-CoA acetyltransferase, mitochondrial OS=Homo sapiens GN=ACAT1 PE=1 SV=1	ACAT1	273, 61	10141131	8403502	8240918	8884590	6420997	3.89825e+06	15419237	12978057	10662454	7788678	15617660	11192073	-1.60163	26.6406	0.048	1.31876
906.132	3	63.436	QAVLGAGLPISTPC[160.0307]TTINK[170.1055]VC[160.0307]ASGMK	68.57	THIL_HUMAN	Acetyl-CoA acetyltransferase, mitochondrial OS=Homo sapiens GN=ACAT1 PE=1 SV=1	ACAT1	273	9128181	8681454	7111754	8208915	6.13063e+06	7790944	12880351	10156636	10644675	7.44706e+06	14107778	12481797	-1.43923	17.5106	0.03	1.52288
502.599	3	53.945	MIK[170.1055]PFFHSLSEK	24.2	THIO_HUMAN	Thioredoxin OS=Homo sapiens GN=TXN PE=1 SV=3	TXN	41	54936788	54114992	60779488	57174932	55348148	53968060	97597344	98625880	129739664	122497992	121606032	113370640	-2.03209	8.14215	0.0001254	3.9017
604.301	2	27.121	VGEFSGANK[170.1055]EK	52.73	THIO_HUMAN	Thioredoxin OS=Homo sapiens GN=TXN PE=1 SV=3	TXN	128	5.62805e+06	7607110	4.45782e+06	4.49512e+06	4.93445e+06	8.25077e+06	12073600	7.15429e+06	10432350	20854046	11986897	15513288	-2.20546	32.0258	0.009	2.04576
1095.57	2	72.081	VGEFSGANK[170.1055]EKLEATINELV	36.06	THIO_HUMAN	Thioredoxin OS=Homo sapiens GN=TXN PE=1 SV=3	TXN	183	6006743	3.59849e+06	7.66428e+06	6.61152e+06	8.01206e+06	7907308	2.30652e+06	129213	3.95032e+06	2935499	1.48215e+06	1.4499e+06	3.24806	45.2385	0.06	1.22185
437.255	2	21.328	VK[170.1055]QIESK	41.87	THIO_HUMAN	Thioredoxin OS=Homo sapiens GN=TXN PE=1 SV=3	TXN	42	11253436	11586226	9703180	9337526	11290182	12025025	22111480	20589406	25173892	25919508	33065456	34741832	-2.47872	15.6931	0.000317	3.49894
915.767	3	61.339	QLPDK[170.1055]WQHDLFDSGFGGGAGVETGGK	60.03	THOC4_HUMAN	THO complex subunit 4 OS=Homo sapiens GN=THOC4 PE=1 SV=3	THOC4	61	7741104	5196424	10235806	6388595	6952136	4771522	5951685	1.84949e+06	9907917	9686525	6978476	4828897	1.05312	37.7507	0.662	0.179142
531.272	2	19.791	YTK[170.1055]DHTVR	53.57	TIF1B_HUMAN	Transcription intermediary factor 1-beta OS=Homo sapiens GN=TRIM28 PE=1 SV=5	TRIM28	56	2.65385e+06	2.67161e+06	1.61071e+06	1.47849e+06	1.25257e+06	1.01035e+06	5.59406e+06	7608557	5082205	6.44788e+06	4.69414e+06	4594628	-3.18625	30.3605	0.002	2.69897
884.453	3	72.542	QAAAAGIFLNNVK[170.1055]FTHAFSSDLMR	33.82	TIGAR_HUMAN	Probable fructose-2,6-bisphosphatase TIGAR OS=Homo sapiens GN=TIGAR PE=1 SV=1	TIGAR	106	4.46018e+06	2773896	7.72024e+06	11028697	6.30668e+06	4462602	1.30146e+06	133440	5.06228e+06	3.06894e+06	1.6118e+06	1.25438e+06	2.95619	66.0745	0.076	1.11919
407.55136, 610.82404	2, 3	34.646	ESWHGK[170.1055]PLPK	24.17, 24.99	TKT_HUMAN	Transketolase OS=Homo sapiens GN=TKT PE=1 SV=3	TKT	156, 604	159498576	159351456	163994416	166475968	159272592	183654800	220883424	168360672	268987488	296218464	209516080	243184944	-1.41814	12.51	0.022	1.65758
674.022	3	39.571	GITGVEDK[170.1055]ESWHGKPLPK	41.88	TKT_HUMAN	Transketolase OS=Homo sapiens GN=TKT PE=1 SV=3	TKT	557	29474550	26682252	26838214	27392722	24111106	17484552	21399592	15368410	28322736	26818508	19110994	17156750	1.18573	20.5548	0.262	0.581699
674.0208, 1010.52783	2, 3	40.375	GITGVEDKESWHGK[170.1055]PLPK	42.16, 50.41	TKT_HUMAN	Transketolase OS=Homo sapiens GN=TKT PE=1 SV=3	TKT	499, 517	72158064	65853592	62519992	57075892	61182596	61814212	41511828	42675396	56837316	56242548	43441448	43809616	1.33772	11.5308	0.009	2.04576
466.26947, 698.90063	2, 3	44.571	HQPTAIIAK[170.1055]TFK	22.93, 62.05	TKT_HUMAN	Transketolase OS=Homo sapiens GN=TKT PE=1 SV=3	TKT	239, 557	53348292	57310948	47889404	56581728	46750236	46029144	41369620	42412464	62511004	58650392	50562680	52048584	1.00115	13.1947	0.935	0.0291884
621.822	2	50.997	NSTFSEIFKK[170.1055]	35.38	TKT_HUMAN	Transketolase OS=Homo sapiens GN=TKT PE=1 SV=3	TKT	538	17047426	15315235	18560136	18124250	14773009	15415354	17368862	20387230	19472524	20213346	19590388	18938074	-1.16864	7.65518	0.022	1.65758
803.906	2	48.935	TIK[170.1055]ALDGAFTEENR	28.22	TLN1_HUMAN	Talin-1 OS=Homo sapiens GN=TLN1 PE=1 SV=3	TLN1		2.36428e+06	2.52191e+06	843831	1.09636e+06	761115	202679	1.60241e+06	1760919	789633	1.53741e+06	1.05945e+06	759456	1.03741	53.4769	0.696	0.157391
884.127	3	63.612	GEK[170.1055]ILPVFDEPPNPTNVEESLKR	21.21	TMOD3_HUMAN	Tropomodulin-3 OS=Homo sapiens GN=TMOD3 PE=1 SV=1	TMOD3		26271034	22121250	24143202	26770194	17459942	22278308	22656900	18067880	30311004	31361984	25483380	26602074	-1.11104	16.9299	0.453	0.343902
656.646	3	37.024	SDK[170.1055]PDM[147.0354]AEIEKFDK[170.1055]SK	54.75	TMSL2_HUMAN	Putative thymosin beta-4-like protein 2 OS=Homo sapiens GN=TMSL2 PE=5 SV=1	TMSL2	99	14179367	16194412	11280174	14209730	6.3345e+06	8854998	35580580	48241324	17172434	18019830	8353658	8980880	-1.91897	50.7445	0.25	0.60206
652.805	2	33.06	SDK[170.1055]PDMAEIEK	33.34	TMSL2_HUMAN	Putative thymosin beta-4-like protein 2 OS=Homo sapiens GN=TMSL2 PE=5 SV=1	TMSL2	109	44401644	51893032	28948932	17280086	21971852	23254146	19493510	15942845	24596972	24737524	142546	981774	2.1858	60.989	0.189	0.723538
651.31476, 976.4686	2, 3	45.111	SDK[170.1055]PDMAEIEKFDK[170.1055]SK	57.58, 96.9	TMSL2_HUMAN	Putative thymosin beta-4-like protein 2 OS=Homo sapiens GN=TMSL2 PE=5 SV=1	TMSL2	109, 97	400308448	388322304	397686784	435228288	343821920	322765280	480038208	385001920	528812736	549069568	464716512	406137120	-1.22973	12.3119	0.046	1.33724
680.352	2	26.64	KLEEEEDGK[170.1055]LK	35.8	TOP1_HUMAN	DNA topoisomerase 1 OS=Homo sapiens GN=TOP1 PE=1 SV=2	TOP1	76	1.10753e+06	792687	847886	805063	522892	1097261	5753231	3800531	3.065e+06	6827368	2607628	5.86399e+06	-5.39648	31.1859	0.0002139	3.66979
482.301	3	36.153	KQTTLAFK[170.1055]PIKK	24.07	TOP2A_HUMAN	DNA topoisomerase 2-alpha OS=Homo sapiens GN=TOP2A PE=1 SV=3	TOP2A	79	17978434	13819367	18711942	19783070	15556494	15045152	37412532	25241084	53890044	46585120	29678784	31025362	-2.21849	21.702	0.003	2.52288
439.6024, 658.9006	2, 3	41.299	QTTLAFK[170.1055]PIKK	26.98, 64.51	TOP2A_HUMAN	DNA topoisomerase 2-alpha OS=Homo sapiens GN=TOP2A PE=1 SV=3	TOP2A	203, 76	43346308	42438688	47956216	50683092	42060164	40780956	118242584	126168608	140416304	133411776	89788936	87654536	-2.60297	14.0018	0.0002665	3.5743
800.91644, 1067.5531	3, 4	79.99	ELASQ[129.0426]PDVDGFLVGGASLK[170.1055]PEFVDIINAKQ	28.63, 33.52	TPIS_HUMAN	Triosephosphate isomerase OS=Homo sapiens GN=TPI1 PE=1 SV=2	TPI1	171	39786916	23489728	109114728	107076776	70251672	76992312	17409006	3.46589e+06	19325328	20017866	21456564	29759266	3.82928	47.4227	0.019	1.72125
1024.53	3	83.012	ELASQPDVDGFLVGGASLK[170.1055]PEFVDIINAK	42.7	TPIS_HUMAN	Triosephosphate isomerase OS=Homo sapiens GN=TPI1 PE=1 SV=2	TPI1	161	5898315	2.61952e+06	19284296	14466941	12517832	13040435	4407048	181029	5294309	3.37026e+06	1.64281e+06	3776028	3.63267	56.9723	0.076	1.11919
1067.22	3	81.446	ELASQPDVDGFLVGGASLK[170.1055]PEFVDIINAKQ	49.31	TPIS_HUMAN	Triosephosphate isomerase OS=Homo sapiens GN=TPI1 PE=1 SV=2	TPI1	161	3.44871e+06	958806	14009956	12785703	8.08672e+06	7.65454e+06	867924	21603.9	658442	557621	611986	246904	15.8356	63.4873	0.009	2.04576
880.95	2	51.263	GWLK[170.1055]SNVSDAVAQSTR	64.39	TPIS_HUMAN	Triosephosphate isomerase OS=Homo sapiens GN=TPI1 PE=1 SV=2	TPI1	122	888968	960815	923069	1.98826e+06	948305	2306973	983453	705468	961311	937040	582503	705192	1.6444	34.2415	0.116	0.935542
870.45	4	54.241	TATPQQAQEVHEKLRGWLK[170.1055]SN[115.0269]VSDAVAQSTR	23.79	TPIS_HUMAN	Triosephosphate isomerase OS=Homo sapiens GN=TPI1 PE=1 SV=2	TPI1	171	5959169	2439691	28949286	22820962	16829186	11121775	225333	107807	1.17987e+06	1.4171e+06	419653	27953.6	26.0886	86.8512	0.004	2.39794
572.34	2	36.326	AQK[170.1055]AVASLSVK	26.09	TPR_HUMAN	Nucleoprotein TPR OS=Homo sapiens GN=TPR PE=1 SV=3	TPR	48	2.57546e+06	3.43429e+06	1.8881e+06	1.91642e+06	1.75954e+06	2.35933e+06	4209164	4416514	5580312	5652200	4210107	4222720	-2.03048	20.9739	0.002	2.69897
587.825	2	23.33	NQK[170.1055]LTATTQK	50.22	TPR_HUMAN	Nucleoprotein TPR OS=Homo sapiens GN=TPR PE=1 SV=3	TPR	66	55316780	61587244	48489392	47857048	46850508	47470520	100702216	117310256	103839912	112474456	99957552	102809248	-2.07137	9.11315	1.998e-05	4.6994
625.684	3	62.718	ALPLPHFDTINLPEK[170.1055]K	23.29	TPX2_HUMAN	Targeting protein for Xklp2 OS=Homo sapiens GN=TPX2 PE=1 SV=2	TPX2	43	2891075	2084006	1696030	2.16217e+06	1784033	1.49494e+06	12894654	12366034	13516568	12339539	9552344	10190994	-5.85028	18.8979	8.117e-06	5.0906
684.393	2	48.504	ILEDVVGVPEKK[170.1055]	26.14	TPX2_HUMAN	Targeting protein for Xklp2 OS=Homo sapiens GN=TPX2 PE=1 SV=2	TPX2	47	403295	895542	1.49018e+06	567725	474863	570945	9008630	5849767	6969162	7215708	7387804	7.23897e+06	-9.91927	34.7112	0.0003338	3.47651
816.116	3	54.703	KANLQQAIVTPLK[170.1055]PVDNTYYK	20.9	TPX2_HUMAN	Targeting protein for Xklp2 OS=Homo sapiens GN=TPX2 PE=1 SV=2	TPX2		3.67335e+06	4.64325e+06	3.75278e+06	4549617	2572743	2488933	16073533	16491584	26526248	23355800	19002136	19144724	-5.56228	22.994	1.655e-05	4.7812
649.796	2	26.742	EESTTGFDK[170.1055]SR	44.84	TR150_HUMAN	Thyroid hormone receptor-associated protein 3 OS=Homo sapiens GN=THRAP3 PE=1 SV=2	THRAP3	89	128936	58224.6	140646	73572.1	12841.8	81924.7	2.05521e+06	0	933926	1.91626e+06	1.31003e+06	1.61259e+06	-15.7777	57.4811	0.062	1.20761
511.25	2	29.688	TDSEK[170.1055]PFR	33.78	TR150_HUMAN	Thyroid hormone receptor-associated protein 3 OS=Homo sapiens GN=THRAP3 PE=1 SV=2	THRAP3	82	8439944	12416829	9840015	6757023	8517636	9235385	20216374	21880020	19631332	22555716	12793649	18082646	-2.08597	19.4144	0.0008479	3.07166
699.869	2	31.372	GK[170.1055]TAQGLSPVDQR	49.43	TRI33_HUMAN	E3 ubiquitin-protein ligase TRIM33 OS=Homo sapiens GN=TRIM33 PE=1 SV=2	TRIM33	49	2429900	3147203	2.06951e+06	1.34726e+06	1.97371e+06	2.00041e+06	4.39703e+06	2710725	4.22353e+06	4295073	4000311	5.09952e+06	-1.90671	23.3081	0.005	2.30103
509.614	3	28.059	KGK[170.1055]TAQGLSPVDQR	30.67	TRI33_HUMAN	E3 ubiquitin-protein ligase TRIM33 OS=Homo sapiens GN=TRIM33 PE=1 SV=2	TRIM33	36	1.98578e+06	2.63053e+06	1.61453e+06	1.41739e+06	1817053	2.50233e+06	4.27737e+06	2928452	3.43991e+06	6.30503e+06	3.34533e+06	4897296	-2.10513	27.0525	0.004	2.39794
1116.85	3	69.665	C[160.0307]DYENVPTTVFTPLEYGAC[160.0307]GLSEEK[170.1055]AVEK	65.46	TRXR1_HUMAN	Thioredoxin reductase 1, cytoplasmic OS=Homo sapiens GN=TXNRD1 PE=1 SV=3	TXNRD1	404	3.46725e+06	4968204	3.3503e+06	2.16905e+06	1.46061e+06	809813	3.66249e+06	2.81885e+06	2.81933e+06	2067858	2215963	1503221	1.07539	43.017	0.896	0.047692
953.49	3	65.799	SYDYDLIIIGGGSGGLAAAK[170.1055]EAAQYGKK	74.61	TRXR1_HUMAN	Thioredoxin reductase 1, cytoplasmic OS=Homo sapiens GN=TXNRD1 PE=1 SV=3	TXNRD1	404	4284367	759128	13061558	8891683	9926930	13129769	1203891	93912.1	4230892	3.19427e+06	4470166	5493651	2.67855	62.9133	0.236	0.627088
622.996	3	43.632	TVGIHPTC[160.0307]SEEVVK[170.1055]LR	51.13	TRXR2_HUMAN	Thioredoxin reductase 2, mitochondrial OS=Homo sapiens GN=TXNRD2 PE=1 SV=3	TXNRD2	80	10090826	9046737	10720284	9983568	6.42032e+06	6857957	7.60267e+06	8.04706e+06	9036585	9430164	7203378	5.94913e+06	1.12377	18.2198	0.437	0.359519
806.903	2	56.709	WLWEPTAPEK[170.1055]GKE	34.56	TX264_HUMAN	Testis-expressed sequence 264 protein OS=Homo sapiens GN=TEX264 PE=1 SV=1	TEX264	35	4363129	3122670	5.50734e+06	4426287	3.81817e+06	2.09777e+06	5.64547e+06	7024200	5.87613e+06	6192889	4.76672e+06	2.83354e+06	-1.38583	28.6082	0.18	0.744727
831.745	3	70.514	ISYFTFIGTPVQATNMN[115.0269]DFK[170.1055]R	22.67	TXNL1_HUMAN	Thioredoxin-like protein 1 OS=Homo sapiens GN=TXNL1 PE=1 SV=3	TXNL1	95	25128250	29501536	26387602	37069776	13188603	17526042	22983160	19615792	29109690	27258420	19076964	25179490	1.03895	25.6876	0.985	0.00656377
602.9571, 903.93066	2, 3	50.081	ADK[170.1055]PDMGEIASFDK[170.1055]AK	49.74, 79.96	TYB10_HUMAN	Thymosin beta-10 OS=Homo sapiens GN=TMSB10 PE=1 SV=2	TMSB10	50, 80	118475672	107939712	154446272	161423120	140063872	120748584	156193872	193523504	173101280	155809136	162737344	159879808	-1.24673	12.3612	0.038	1.42022
565.6024, 847.9001	2, 3	43.505	SDK[170.1055]PDMAEIEKFDK	57.91, 69.76	TYB4_HUMAN	Thymosin beta-4 OS=Homo sapiens GN=TMSB4X PE=1 SV=2	TMSB4X	83, 85	442740704	462846656	292528864	282757952	192563984	203421488	172479056	187630464	192623376	208822736	24465832	22545804	2.32122	50.7849	0.096	1.01773
618.617	3	36.686	GGC[160.0307]YK[170.1055]HTFYGIESHR	47.67	TYW1_HUMAN	tRNA wybutosine-synthesizing protein 1 homolog OS=Homo sapiens GN=TYW1 PE=1 SV=2	TYW1	47	9866850	9687314	11337127	9901413	6647282	6.90449e+06	4407564	2.12595e+06	12803828	10091741	9089181	10191020	1.11569	35.0531	0.511	0.291579
650	3	58.208	FLHC[160.0307]TEK[170.1055]DLIPYLEK	31.57	U520_HUMAN	U5 small nuclear ribonucleoprotein 200 kDa helicase OS=Homo sapiens GN=SNRNP200 PE=1 SV=2	SNRNP200	266	3807092	4805564	7.05912e+06	5136370	5238092	5.35704e+06	4.62401e+06	3.34303e+06	4.55498e+06	3.65812e+06	2.27521e+06	2.30709e+06	1.5125	25.0199	0.045	1.34679
901.448	2	52.716	IEC[160.0307]GPK[170.1055]YPEAPPFVR	43.48	UB2V1_HUMAN	Ubiquitin-conjugating enzyme E2 variant 1 OS=Homo sapiens GN=UBE2V1 PE=1 SV=2	UBE2V1	44	2935291	3311748	4571319	4311381	1.54842e+06	2.92124e+06	2.25981e+06	3.45654e+06	2.27703e+06	2006870	420571	1.56392e+06	1.63536	41.6432	0.182	0.739929
580.323	2	56.066	IC[160.0307]LDILKDK[170.1055]	47.74	UBE2N_HUMAN	Ubiquitin-conjugating enzyme E2 N OS=Homo sapiens GN=UBE2N PE=1 SV=1	UBE2N	48	12802826	12023236	12246080	12430686	12043676	10010742	24033882	22790664	21570674	20089784	25966628	29533512	-2.01217	11.1589	8.936e-05	4.04886
576.788	2	37.453	TSDK[170.1055]PLMYR	39.91	UBN2_HUMAN	Ubinuclein-2 OS=Homo sapiens GN=UBN2 PE=1 SV=2	UBN2	44	4.88006e+06	7.64245e+06	7.90685e+06	6145610	3.71609e+06	1.80385e+06	25275596	26412052	26722044	25451928	18643544	24527354	-4.58118	28.1569	0.003	2.52288
944.818	3	66.656	K[170.1055]Q[129.0426]DEWIKFDDDKVSIVTPEDILR	49.96	UBP14_HUMAN	Ubiquitin carboxyl-terminal hydrolase 14 OS=Homo sapiens GN=USP14 PE=1 SV=3	USP14	54	14496958	9832167	22051196	20372860	20487780	22055520	7.74435e+06	2503639	8193098	12004410	8810838	6.07992e+06	2.4108	34.4577	0.018	1.74473
603.339	2	71.578	DLLQFFK[170.1055]PR	24.1	UBP7_HUMAN	Ubiquitin carboxyl-terminal hydrolase 7 OS=Homo sapiens GN=USP7 PE=1 SV=2	USP7	50	1.85733e+06	2.22162e+06	2.87108e+06	1571447	1.51542e+06	1.64954e+06	4.04244e+06	6518022	2446762	4.20576e+06	468909	1656396	-1.65476	46.7252	0.613	0.21254
681.626	4	52.116	ILK[170.1055]DQ[129.0426]DTLSQHGIHDGLTVHLVIK	43.47	UBQL1_HUMAN	Ubiquilin-1 OS=Homo sapiens GN=UBQLN1 PE=1 SV=2	UBQLN1	43	12123090	683813	27341240	23761406	36978264	30727624	1.7454e+06	633431	21186548	9050134	25952394	22725398	1.61902	71.4941	0.554	0.25649
869.899	2	43.747	QFLSETEK[170.1055]MSPEDR	76.15	UCHL1_HUMAN	Ubiquitin carboxyl-terminal hydrolase isozyme L1 OS=Homo sapiens GN=UCHL1 PE=1 SV=2	UCHL1	204	2274662	1.84297e+06	2.00277e+06	1.92325e+06	931206	713394	861922	2.60743e+06	377999	2.28159e+06	713801	37859.6	1.40805	65.4208	0.315	0.501689
1148.05	2	57.836	TSAK[170.1055]EEDAFHFVSYVPVNGR	148.77	UCHL5_HUMAN	Ubiquitin carboxyl-terminal hydrolase isozyme L5 OS=Homo sapiens GN=UCHL5 PE=1 SV=3	UCHL5	149	8027068	9075176	4865595	4.4102e+06	6419738	10398712	5.15565e+06	6565056	8069965	10546742	8657736	12442203	-1.19078	31.9098	0.448	0.348722
431.263	2	39.101	IGNK[170.1055]FLK	26.9	UGDH_HUMAN	UDP-glucose 6-dehydrogenase OS=Homo sapiens GN=UGDH PE=1 SV=1	UGDH	93	22715766	25910538	24221690	25552976	21629524	23139736	22836326	24240640	26569724	25246450	24024458	23615592	-1.02349	6.1994	0.586	0.232102
938.808	3	72.219	INAWNSPTLPIYEPGLK[170.1055]EVVESC[160.0307]R	42.26	UGDH_HUMAN	UDP-glucose 6-dehydrogenase OS=Homo sapiens GN=UGDH PE=1 SV=1	UGDH	260	6991633	3730373	8556606	9581633	9030319	10622894	2.22246e+06	1.31175e+06	2.76538e+06	2.12091e+06	798350	3.72242e+06	3.74874	39.1971	0.004	2.39794
644.829	2	30.066	AHVDEFK[170.1055]SVSK	25.75	UGPA_HUMAN	UTP--glucose-1-phosphate uridylyltransferase OS=Homo sapiens GN=UGP2 PE=1 SV=5	UGP2	78	1.66513e+06	2.70712e+06	2.27732e+06	599508	1.29667e+06	1.32192e+06	2.74409e+06	1933639	4710303	4.41727e+06	2433735	1888035	-1.83702	43.4672	0.082	1.08619
398.245	2	31.157	LK[170.1055]HTVR	27.14	UHMK1_HUMAN	Serine/threonine-protein kinase Kist OS=Homo sapiens GN=UHMK1 PE=1 SV=2	UHMK1		2.39466e+06	2672536	2857003	575175	758497	1.27429e+06	3723924	2.60877e+06	3462307	4.63694e+06	595937	1.26067e+06	-1.54655	57.1137	0.446	0.350665
862.411	2	38.977	TIDGSK[170.1055]TC[160.0307]TIEDVSR	124.33	UHRF2_HUMAN	E3 ubiquitin-protein ligase UHRF2 OS=Homo sapiens GN=UHRF2 PE=1 SV=1	UHRF2	124	881090	911790	452346	603784	697533	272604	7.65029e+06	2.81579e+06	6.76402e+06	8028132	8538079	7966664	-10.9352	34.638	6.547e-05	4.18396
681.99927, 1022.49524	2, 3	59.75	FGIAAK[170.1055]YQIDPDAC[160.0307]FSAK	118.06, 48.89	VDAC1_HUMAN	Voltage-dependent anion-selective channel protein 1 OS=Homo sapiens GN=VDAC1 PE=1 SV=2	VDAC1	107, 168	93346472	90603320	151013840	145787600	101880600	88323192	147721472	109685704	189486848	172731904	137795808	130724840	-1.32371	22.6478	0.094	1.02687
598.319	2	32.702	VTGSLETK[170.1055]YR	44.94	VDAC1_HUMAN	Voltage-dependent anion-selective channel protein 1 OS=Homo sapiens GN=VDAC1 PE=1 SV=2	VDAC1	45	2.34758e+06	2878669	2.44959e+06	1.44788e+06	1.25574e+06	2.29926e+06	6.23379e+06	7.28059e+06	5035102	4.33053e+06	2.75158e+06	4100156	-2.34501	31.1254	0.006	2.22185
883.907	2	59.163	YK[170.1055]WC[160.0307]EYGLTFTEK	69.2	VDAC2_HUMAN	Voltage-dependent anion-selective channel protein 2 OS=Homo sapiens GN=VDAC2 PE=1 SV=2	VDAC2	69	29682834	27993580	37063568	33542192	30894252	29944810	42725992	42127072	53850440	51716272	66774696	58049260	-1.66689	14.1175	0.002	2.69897
467.753	2	30.535	AAK[170.1055]DVFNK	26.2	VDAC3_HUMAN	Voltage-dependent anion-selective channel protein 3 OS=Homo sapiens GN=VDAC3 PE=1 SV=1	VDAC3		2.23095e+06	3.93099e+06	3.68787e+06	1.20069e+06	2.20388e+06	2.02784e+06	6149693	4364573	7052044	6529301	4.64384e+06	4282686	-2.16082	31.668	0.012	1.92082
832.41	2	49.687	YK[170.1055]VC[160.0307]NYGLTFTQK	56.49	VDAC3_HUMAN	Voltage-dependent anion-selective channel protein 3 OS=Homo sapiens GN=VDAC3 PE=1 SV=1	VDAC3	56	1.21161e+06	2.07519e+06	2587519	1.44207e+06	558145	943446	6.85413e+06	7.85853e+06	8.03597e+06	7574458	8683869	6.68989e+06	-5.18224	30.3464	0.003	2.52288
492.782	2	23.823	GK[170.1055]GK[170.1055]GQK[170.1055]R	38.85	VEGFA_HUMAN	Vascular endothelial growth factor A OS=Homo sapiens GN=VEGFA PE=1 SV=2	VEGFA	39	85090536	93173896	87928032	87738664	81608248	83250120	151611376	169818864	171677536	182472352	231919824	235546592	-2.2033	11.5483	0.0006603	3.18026
527.978	3	64.128	ILLAELEQLK[170.1055]GQGK	32.55	VIME_HUMAN	Vimentin OS=Homo sapiens GN=VIM PE=1 SV=4	VIM	735	6.84595e+06	9777004	9934705	9120030	8201989	3.54996e+06	8738523	6.75934e+06	5315349	7026144	6.34642e+06	5.1437e+06	1.20596	25.3114	0.508	0.294136
568.658	3	59.087	KVESLQEEIAFLK[170.1055]K	50.95	VIME_HUMAN	Vimentin OS=Homo sapiens GN=VIM PE=1 SV=4	VIM	675	18594224	17224124	20633722	19287522	16828406	13777598	15964695	10832131	18917742	15792257	19850556	16191039	1.09018	16.4095	0.463	0.334419
807.062	3	57.131	QVQSLTC[160.0307]EVDALK[170.1055]GTNESLER	20.89	VIME_HUMAN	Vimentin OS=Homo sapiens GN=VIM PE=1 SV=4	VIM	81	4683732	3.07492e+06	3220568	2.0514e+06	1.8216e+06	2.07061e+06	2.61962e+06	4062397	4.91014e+06	3.60354e+06	3.78019e+06	2.50003e+06	-1.26905	31.8698	0.258	0.58838
675.836	2	42.515	SK[170.1055]FADLSEAANR	75.1	VIME_HUMAN	Vimentin OS=Homo sapiens GN=VIM PE=1 SV=4	VIM	369	14002314	14578955	15975784	14383741	11729575	10754916	17710400	15828828	18850630	18139148	17542456	20059312	-1.32798	11.0971	0.011	1.95861
674.348	3	65.123	ESYDYLK[170.1055]TLAGDVHIVR	34.53	VPS29_HUMAN	Vacuolar protein sorting-associated protein 29 OS=Homo sapiens GN=VPS29 PE=1 SV=1	VPS29	35	10516200	9400173	12872716	11231993	7.74057e+06	5350181	6562970	6327207	7.12149e+06	9853439	8568490	3.2684e+06	1.36952	30.1832	0.208	0.681937
823.736	3	60.546	GDFDENLNYPEQK[170.1055]VVTVGQFK	52.08	VPS29_HUMAN	Vacuolar protein sorting-associated protein 29 OS=Homo sapiens GN=VPS29 PE=1 SV=1	VPS29	52	8419581	8563329	6.84585e+06	7547859	4269044	4.56913e+06	6503882	3.93154e+06	5.83516e+06	4330124	4.09178e+06	4630438	1.37145	24.6699	0.14	0.853872
463.294	2	43.783	ILVTPK[170.1055]GR	20.14	WDFY4_HUMAN	Protein WDFY4 OS=Homo sapiens GN=WDFY4 PE=1 SV=3	WDFY4		34340084	29311800	28227720	34898520	50339376	53262212	83378584	81252816	98449832	103568032	184995184	172220208	-3.14205	33.0193	0.001	3
604.97125, 906.9524	2, 3	50.301	SEQPTLVTASK[170.1055]DGYFK	92.21, 95.02	WDR75_HUMAN	WD repeat-containing protein 75 OS=Homo sapiens GN=WDR75 PE=1 SV=1	WDR75	95, 97	242833360	271721792	290499136	285335680	219960512	234603296	387830944	415875616	307995104	308346912	346403712	331867232	-1.35818	11.9061	0.005	2.30103
385.25	2	20.964	LNPKK[170.1055]K	21.93	WFS1_HUMAN	Wolframin OS=Homo sapiens GN=WFS1 PE=1 SV=1	WFS1		55594476	61223296	52712352	50409544	40670000	41423488	53783164	63158172	26949358	32044196	21899420	23174542	1.36661	31.5976	0.151	0.821023
891.751	3	71.953	NLNTLC[160.0307]WAIGSISGAMHEEDEK[170.1055]R	36.4	XPO1_HUMAN	Exportin-1 OS=Homo sapiens GN=XPO1 PE=1 SV=1	XPO1	168	2.40914e+06	278031	4560290	6800683	3784954	6.149e+06	934464	50035	2.07166e+06	2.87554e+06	360732	861240	3.35242	75.3181	0.155	0.809668
513.789	2	22.383	AQGAVTGK[170.1055]PR	47.31	XRCC1_HUMAN	DNA repair protein XRCC1 OS=Homo sapiens GN=XRCC1 PE=1 SV=1	XRCC1	47	1.27411e+06	1.85679e+06	1.90083e+06	1.65727e+06	1.27035e+06	1.04605e+06	4100520	6098754	5013143	5396995	5484478	4.6206e+06	-3.41067	18.6165	9.673e-05	4.01444
982.12	3	75.515	ETVYC[160.0307]LN[115.0269]DDDETEVLK[170.1055]EDIIQGFR	41.56	XRCC5_HUMAN	X-ray repair cross-complementing protein 5 OS=Homo sapiens GN=XRCC5 PE=1 SV=3	XRCC5	200	12737314	11305835	45146812	35596476	32096012	34088880	31454788	12485935	22533872	25357840	21220664	27395018	1.21733	37.5661	0.739	0.131356
687.86	2	39.796	IMATPEQVGK[170.1055]MK	54	XRCC6_HUMAN	X-ray repair cross-complementing protein 6 OS=Homo sapiens GN=XRCC6 PE=1 SV=2	XRCC6	272	4439105	4781913	5167735	4.71868e+06	4.11227e+06	4.26243e+06	7754427	7.25801e+06	12871115	13426648	8825316	10865736	-2.21967	17.1334	0.003	2.52288
809.93	2	43.886	INFVGGNK[170.1055]LQSTGNK	82.74	ZFR_HUMAN	Zinc finger RNA-binding protein OS=Homo sapiens GN=ZFR PE=1 SV=2	ZFR	82	318085	543956	458530	798734	181503	182680	5.47494e+06	9551229	7.15098e+06	7379737	10142522	8896524	-19.5676	39.5436	0.0002056	3.68698
589.314	2	24.886	AFSWPSILSK[170.1055]	24.69	ZN252_HUMAN	Zinc finger protein 252 OS=Homo sapiens GN=ZNF252 PE=5 SV=2	ZNF252		14605504	16589380	12647880	12926767	11351057	11535547	26896556	19877436	18978130	35253228	22877826	19485600	-1.79985	20.7267	0.005	2.30103
548.618	3	27.684	HQLAHC[160.0307]AAAEK[170.1055]PLR	25.7	ZN319_HUMAN	Zinc finger protein 319 OS=Homo sapiens GN=ZNF319 PE=1 SV=2	ZNF319		1.283e+06	2.01225e+06	641255	580390	917487	1.39044e+06	2535036	321143	2.08656e+06	4169696	1.01285e+06	2.24329e+06	-1.8123	55.9499	0.42	0.376751
565.783	2	20.331	THTGEK[170.1055]PYR	33.6	ZN432_HUMAN	Zinc finger protein 432 OS=Homo sapiens GN=ZNF432 PE=1 SV=1	ZNF432	38	3400254	3.80672e+06	3.03446e+06	3054586	2.3874e+06	2.67125e+06	5959802	8239662	7025032	7.82195e+06	4.88836e+06	4.75862e+06	-2.1081	19.7386	0.001	3
581.034	3	84.169	K[170.1055]VTSISKK[170.1055]ILIK[170.1055]EK	24.95	ZN568_HUMAN	Zinc finger protein 568 OS=Homo sapiens GN=ZNF568 PE=2 SV=2	ZNF568		5.48069e+06	2.87742e+06	3.60612e+06	2.42659e+06	5750273	3.3104e+06	5380567	4154098	8844088	5.3052e+06	6574368	5.00797e+06	-1.5038	31.7229	0.077	1.11351
458.25	2	38.114	K[170.1055]TPVN[115.0269]WK	28.41	ZN608_HUMAN	Zinc finger protein 608 OS=Homo sapiens GN=ZNF608 PE=1 SV=3	ZNF608		13974447	13573387	7527191	8.16136e+06	4320542	3.85909e+06	10109950	11192470	9820300	9263867	935528	1.16601e+06	1.21013	58.8163	0.481	0.317855
630.851	2	50.903	EFGLLK[170.1055]PTSAR	32.62	ZN638_HUMAN	Zinc finger protein 638 OS=Homo sapiens GN=ZNF638 PE=1 SV=2	ZNF638	48	14939928	13136094	17080516	16933788	12679998	13083612	17120054	19508138	17771998	16947080	18204172	18079604	-1.22511	9.36612	0.027	1.56864
658.856	2	36.19	AGGTEIGK[170.1055]TLAEK	74.58	ZRAB2_HUMAN	Zinc finger Ran-binding domain-containing protein 2 OS=Homo sapiens GN=ZRANB2 PE=1 SV=2	ZRANB2	75	6366449	5880304	8308351	7909150	6.85179e+06	6.96285e+06	20223550	21433298	17376852	18156768	13434442	15451565	-2.50897	14.8832	5.243e-05	4.28042
