# Supplementary material for: CoA synthase regulates mitotic fidelity via CBP-mediated acetylation
Source: Nat Commun. 2018 Mar 12;9:1039. doi: 10.1038/s41467-018-03422-6 (PMC5847545; doi:10.1038/s41467-018-03422-6)
Supplement: Supplementary file 7 — Supplementary Data 2 [file 41467_2018_3422_MOESM7_ESM.xlsx]

## Sheet: Sheet1
Modified Peptide Sequence	Max Ion Score	Primary Protein Name	Protein Description	Gene	Max Protein Score	Intensity [NC1_1]	Intensity [NC1_2]	Intensity [NC2_1]	Intensity [NC2_2]	Intensity [NC3_1]	Intensity [NC3_2]	Intensity [CoASY1_1]	Intensity [CoASY1_2]	Intensity [CoASY2_1]	Intensity [CoASY2_2]	Intensity [CoASY3_1]	Intensity [CoASY3_2]	Fold Change (WT v CoASY)	Avg Within-Group CV	T-Test P-value (FDR)	-log10 P-value
TVSK[170.1055]VDDFLANEAK	30.51	6PGD_HUMAN	6-phosphogluconate dehydrogenase, decarboxylating OS=Homo sapiens GN=PGD PE=1 SV=3	PGD	175	14921605	15706827	13860975	16748127	10076100	9773984	34417784	24444688	24439578	24589238	31729860	26674438	-2.05081	18.6657	0.001	3
RLLHVK[170.1055]	20.6	ADSV_HUMAN	Adseverin OS=Homo sapiens GN=SCIN PE=1 SV=4	SCIN	37	5691939	4787602	5766696	5.25539e+06	6.53923e+06	5975316	12033263	11821728	15460094	14752770	14035775	12961123	-2.38312	10.7831	5.386e-06	5.26873
MAFK[170.1055]EPKPMSK	28.77	AF9_HUMAN	Protein AF-9 OS=Homo sapiens GN=MLLT3 PE=1 SV=2	MLLT3		10531893	10513857	15950026	14669436	11677972	12730317	31547140	33247224	46876864	37808436	30023516	31544246	-2.77426	17.8124	3.2e-05	4.49485
SK[170.1055]FANLNEQAAR	67.08	AINX_HUMAN	Alpha-internexin OS=Homo sapiens GN=INA PE=1 SV=2	INA	70	12092698	10416071	15711804	14443155	14922650	18574588	31982456	43073020	38714444	39933916	39526652	42714068	-2.73842	15.0161	0.0001342	3.87225
KFPVFNPATEEELC[160.0307]Q[129.0426]VEEGDK[170.1055]EDVDKAVK	21.12	AL1A1_HUMAN	Retinal dehydrogenase 1 OS=Homo sapiens GN=ALDH1A1 PE=1 SV=2	ALDH1A1	1045	52632092	41242444	56909108	55585056	64407800	58458032	23504826	20768136	20538576	20654122	31114040	25943670	2.31004	15.8742	8.66e-05	4.06248
KFPVFNPATEEELC[160.0307]QVEEGDKEDVDK[170.1055]AVK	73.74, 94.44	AL1A1_HUMAN	Retinal dehydrogenase 1 OS=Homo sapiens GN=ALDH1A1 PE=1 SV=2	ALDH1A1	1045, 724	50180368	44133092	59517904	53638076	54237120	57870576	13402530	8691949	21570064	19478770	18133482	16387298	3.27221	19.4595	0.001	3
C[160.0307]ASIQK[170.1055]FGER	62.68	ALBU_BOVIN	Serum albumin precursor - Bos taurus	#VALUE!	758	34473324	48705192	36497856	39106256	35490536	33047974	75532512	82951488	61277200	67692424	71079024	75096480	-1.90756	12.6344	0.0001254	3.9017
LSQK[170.1055]FPK	33.47	ALBU_BOVIN	Serum albumin precursor - Bos taurus	#VALUE!	194	239068000	276436864	266571856	145635712	247119424	254429872	581023936	609036672	402222080	460725920	568049088	656551936	-2.29322	18.6899	0.0005954	3.22519
SHC[160.0307]IAEVEK[170.1055]DAIPENLPPLTADFAEDKDVC[160.0307]K	119.09	ALBU_BOVIN	Serum albumin precursor - Bos taurus	#VALUE!	1356	58404112	62114380	66497616	53891460	62728232	62813264	35496728	31039434	33102808	40838204	26595772	27844924	1.88002	11.6401	0.0004646	3.33292
GNIWSAEK[170.1055]GGNSK	62.65	ANLN_HUMAN	Actin-binding protein anillin OS=Homo sapiens GN=ANLN PE=1 SV=2	ANLN	107	6310084	7318624	7282189	6.97347e+06	7050517	8772599	19718430	25007366	25849142	25780284	21990174	23754436	-3.25116	10.7124	7.366e-07	6.13277
STTPGGTGIK[170.1055]PFLER	63.52	ANLN_HUMAN	Actin-binding protein anillin OS=Homo sapiens GN=ANLN PE=1 SV=2	ANLN	218	3761266	2.65203e+06	4.56603e+06	2.78853e+06	2176742	2.36215e+06	16023279	17282974	16703626	18933092	20603782	21642032	-6.07365	21.21	6.278e-05	4.20218
LEQVEK[170.1055]ELLR	54.28	ATPO_HUMAN	ATP synthase subunit O, mitochondrial OS=Homo sapiens GN=ATP5O PE=1 SV=1	ATP5O	155	5530815	5.67454e+06	7280662	6411921	5063339	4635665	11598466	12209259	10207584	11434399	10833298	10447943	-1.92881	11.681	0.0004917	3.3083
VQDGLSDIAEK[170.1055]FLK	88.66	ATRX_HUMAN	Transcriptional regulator ATRX OS=Homo sapiens GN=ATRX PE=1 SV=4	ATRX	192	19253418	19580084	23641620	22674702	14723032	17581754	41686208	44720820	34863456	37040532	28348080	34265212	-1.88093	16.2534	0.0006167	3.20993
GEK[170.1055]GEVVETVEDVIVR	55.22, 96.08	BRD8_HUMAN	Bromodomain-containing protein 8 OS=Homo sapiens GN=BRD8 PE=1 SV=1	BRD8	224, 97	52429168	58180048	61847760	56226424	50127356	44014628	131522680	149716032	141448624	143822480	179331648	186294592	-2.88743	13.0278	5.429e-06	5.26528
RGEK[170.1055]GEVVETVEDVIVR	89.99	BRD8_HUMAN	Bromodomain-containing protein 8 OS=Homo sapiens GN=BRD8 PE=1 SV=1	BRD8	224	194342528	206251120	211786704	208101488	217113328	208963792	398746112	394238240	492990784	464088864	517937408	530878016	-2.24528	8.13186	0.0001453	3.83773
YNAK[170.1055]DTIFHR	36.88	BRPF3_HUMAN	Bromodomain and PHD finger-containing protein 3 OS=Homo sapiens GN=BRPF3 PE=1 SV=2	BRPF3	57	7.74862e+06	9732607	8435746	8575162	9729434	7.57698e+06	19816756	14199012	19960040	19545728	21702278	19157472	-2.20819	12.0626	4.965e-05	4.30408
RLGELVKK[170.1055]	26.21	CA066_HUMAN	UPF0431 protein C1orf66 OS=Homo sapiens GN=C1orf66 PE=2 SV=2	C1orf66		12651686	11033412	20973080	17275882	17966456	20031048	5253140	5524758	9058514	7410953	6558397	5.63523e+06	2.5337	23.0667	0.0005889	3.22996
MVK[170.1055]WGLGLDDEGSSQGEPQSK[170.1055]SPQESR	63.13	CBP_HUMAN	CREB-binding protein OS=Homo sapiens GN=CREBBP PE=1 SV=3	CREBBP	539	20919764	15320489	23635740	19176384	16533609	12555398	37479924	29387538	55069804	43352124	43501796	30800300	-2.21554	23.0747	0.001	3
WGLGLDDEGSSQGEPQSK[170.1055]SPQESR	33.83	CBP_HUMAN	CREB-binding protein OS=Homo sapiens GN=CREBBP PE=1 SV=3	CREBBP	285	778202	562651	753820	305158	409190	387732	4868359	4678229	5422037	4.58852e+06	4.79161e+06	3873691	-8.82848	24.0028	0.0001823	3.73921
KMAEEVGK[170.1055]LLNEVK	140.07, 48.8	CENPF_HUMAN	Centromere protein F OS=Homo sapiens GN=CENPF PE=1 SV=2	CENPF	221, 92	98194016	92522304	95174272	96340840	94377608	102714984	160031696	164149744	225308000	198982224	196100448	193705792	-1.96484	8.2421	0.0002936	3.53224
MLPDK[170.1055]DC[160.0307]R	21.5	COF1_HUMAN	Cofilin-1 OS=Homo sapiens GN=CFL1 PE=1 SV=3	CFL1	54	843352	1.46325e+06	1.60922e+06	408999	629239	575240	8.15248e+06	2.87376e+06	2733152	5027571	5.28686e+06	6.38246e+06	-5.50816	47.4782	0.001	3
K[170.1055]FTGIKHEWQ[129.0426]VNGLDDIKDR	30.83, 54.63	COF2_HUMAN	Cofilin-2 OS=Homo sapiens GN=CFL2 PE=1 SV=1	CFL2	109, 150	37238684	29116806	33849220	34907172	33105062	39090044	2.11004e+06	2.55812e+06	7.02446e+06	5969142	6412625	3.7006e+06	7.4638	27.7808	0.0009922	3.0034
EENLFSWK[170.1055]GAK	36.44	COIL_HUMAN	Coilin OS=Homo sapiens GN=COIL PE=1 SV=1	COIL	36	1.3113e+06	1.18286e+06	2150194	1.53594e+06	1.21347e+06	934474	4.87949e+06	3.48776e+06	4.11591e+06	2.33965e+06	3482597	2.58749e+06	-2.50868	28.7329	0.001	3
GGAESHTFK[170.1055]	35.52	CRIP1_HUMAN	Cysteine-rich protein 1 OS=Homo sapiens GN=CRIP1 PE=1 SV=3	CRIP1	50	8967122	11179797	10736864	10775160	8186210	10311105	32984108	32841124	25862950	42508720	36576012	27784708	-3.3007	14.9929	1.537e-05	4.81333
QSSC[160.0307]GK[170.1055]FQTK	61.17	DDX24_HUMAN	ATP-dependent RNA helicase DDX24 OS=Homo sapiens GN=DDX24 PE=1 SV=1	DDX24	63	9121186	9215372	10916834	10043750	8276638	8130770	33096384	34792324	43604568	44929512	37644328	36985704	-4.14783	11.8919	7.366e-07	6.13277
VVGK[170.1055]WK	36.63	DDX24_HUMAN	ATP-dependent RNA helicase DDX24 OS=Homo sapiens GN=DDX24 PE=1 SV=1	DDX24	61	15735752	22407472	23673982	11521219	15945792	16579423	55985248	33772652	71711104	86528104	57753256	67255728	-3.52346	27.2083	0.000342	3.46597
FGNPGEK[170.1055]LVK	64.39	DDX5_HUMAN	Probable ATP-dependent RNA helicase DDX5 OS=Homo sapiens GN=DDX5 PE=1 SV=1	DDX5	322	30023512	36135740	33557508	29632162	33436382	30552432	77706592	87346680	85667584	77071040	82683424	80202696	-2.53793	6.54801	7.366e-07	6.13277
KFGNPGEK[170.1055]LVK	44.23	DDX5_HUMAN	Probable ATP-dependent RNA helicase DDX5 OS=Homo sapiens GN=DDX5 PE=1 SV=1	DDX5	238	5866155	7.86672e+06	6923826	6648362	6.75068e+06	7.3417e+06	17400326	21521354	24321408	27733590	18658768	19698844	-3.12421	13.8777	2.51e-05	4.60033
K[170.1055]FQGIK	33.94	DEST_HUMAN	Destrin OS=Homo sapiens GN=DSTN PE=1 SV=3	DSTN	72	23915246	39402764	38761852	22603036	35520688	35124524	68144696	66227744	67668864	66489664	79348832	97201496	-2.27863	19.6786	0.0007911	3.10177
FK[170.1055]EAER	35.44	EAF6_HUMAN	Chromatin modification-related protein MEAF6 OS=Homo sapiens GN=MEAF6 PE=1 SV=1	MEAF6	35	7196600	7836162	8.29416e+06	7.92412e+06	6462029	6.1388e+06	19609872	21172560	16250645	18709622	18436590	20183098	-2.60793	10.3623	4.67e-06	5.33068
YLTNQK[170.1055]NSNSK[170.1055]NDRR	48.81	EAF6_HUMAN	Chromatin modification-related protein MEAF6 OS=Homo sapiens GN=MEAF6 PE=1 SV=1	MEAF6	50	15518842	15974270	12898135	13268676	12468644	12359636	32672228	31765266	38735060	41897696	28917816	28833252	-2.45879	13.7089	2.959e-05	4.52886
LVPVGYGIKK[170.1055]	55.86	EF1B_HUMAN	Elongation factor 1-beta OS=Homo sapiens GN=EEF1B2 PE=1 SV=3	EEF1B2	56	22090472	24333366	25170714	30329778	19290494	20061548	71865672	92480008	73901664	76308584	83290256	96320736	-3.49787	14.7511	5.718e-06	5.24276
AAFK[170.1055]ELQSTFK	49.58	EFHD2_HUMAN	EF-hand domain-containing protein D2 OS=Homo sapiens GN=EFHD2 PE=1 SV=1	EFHD2	84	1.77518e+06	2.01134e+06	1.16383e+06	1.24161e+06	1.06106e+06	2.00379e+06	6.18485e+06	6041178	6081300	7066037	6542998	8.25423e+06	-4.33957	20.5311	0.0001699	3.76981
SENVDVGK[170.1055]PALGK	38.62	ELYS_HUMAN	Protein ELYS OS=Homo sapiens GN=AHCTF1 PE=1 SV=3	AHCTF1	39	1.76654e+06	2.31943e+06	2.33846e+06	3.23651e+06	1.92549e+06	1.59751e+06	8.14919e+06	3.87355e+06	6.65117e+06	9380173	6509829	5.20398e+06	-3.01639	28.3048	0.0007085	3.14966
AAFK[170.1055]EPK	30.3	ENL_HUMAN	Protein ENL OS=Homo sapiens GN=MLLT1 PE=1 SV=2	MLLT1		10325318	10498821	9580481	9661194	11128362	14258027	48531788	35364912	20208010	39833108	43892504	58218528	-3.75921	23.6447	0.001	3
VFTTVGSAEK[170.1055]R	51.63	FAS_HUMAN	Fatty acid synthase OS=Homo sapiens GN=FASN PE=1 SV=2	FASN	544	31248252	38937776	27228414	19886652	34040844	31398530	66092420	69116496	63783120	59724940	75289224	83795080	-2.28631	16.8408	0.0006167	3.20993
RLTVSSLQESGLK[170.1055]VNQ[129.0426]PASFAVSLNGAK	56.27	FLNA_HUMAN	Filamin-A OS=Homo sapiens GN=FLNA PE=1 SV=4	FLNA	706	45722036	43461692	49811600	51667224	56269616	67315392	24522268	14195212	26623858	26397176	26458932	27947688	2.15024	18.6661	0.001	3
ENSTAK[170.1055]FIPR	45.98	FLNB_HUMAN	Filamin-B OS=Homo sapiens GN=FLNB PE=1 SV=1	FLNB	894	20506624	20951120	29470100	25545278	20314738	16792952	59943704	71272928	52414780	46906624	42633848	44655972	-2.37929	20.4169	0.0002392	3.62124
GPK[170.1055]GLEELVK	48.27	FLNB_HUMAN	Filamin-B OS=Homo sapiens GN=FLNB PE=1 SV=1	FLNB	683	12331878	15140752	15381303	15876750	12987362	12741185	22791014	27932006	24971976	29226076	24429016	27119006	-1.8526	10.1548	3.786e-05	4.42182
RVIISAPSADAPMFVMGVNHEKYDN[115.0269]SLK[170.1055]	68.13	G3P_HUMAN	Glyceraldehyde-3-phosphate dehydrogenase OS=Homo sapiens GN=GAPDH PE=1 SV=3	GAPDH	757	379042144	339402656	488005824	492717408	453315744	484387168	103033776	89425624	221793968	175416928	160226432	123430040	3.01934	24.4691	0.001	3
K[170.1055]AINK[170.1055]AQK	47.09	H2B1M_HUMAN	Histone H2B type 1-M OS=Homo sapiens GN=HIST1H2BM PE=1 SV=3	HIST1H2BM	104	6902105	7.48829e+06	9127318	9016603	7.7152e+06	7.9139e+06	22554758	27016334	19513174	20814222	24314532	25055736	-2.89159	11.482	3.014e-06	5.52086
K[170.1055]AINK[170.1055]AQKK	54.15	H2B1M_HUMAN	Histone H2B type 1-M OS=Homo sapiens GN=HIST1H2BM PE=1 SV=3	HIST1H2BM	198	12685027	13765591	12952097	12291822	9583522	11712454	22860108	30668284	21433938	28642464	19111026	20781170	-1.96597	15.6316	0.0005863	3.23188
K[170.1055]AVTK[170.1055]VQK	41.17	H2B2F_HUMAN	Histone H2B type 2-F OS=Homo sapiens GN=HIST2H2BF PE=1 SV=3	HIST2H2BF	120	8291535	8659886	9507703	8154083	8108984	8782933	16996516	15240485	12748565	13965963	15412297	17286506	-1.77944	8.76949	0.0001448	3.83923
GGK[170.1055]GLGK[170.1055]GGAK	74.02	H4_HUMAN	Histone H4 OS=Homo sapiens GN=HIST1H4A PE=1 SV=2	HIST1H4A	336	55597012	59298196	60654276	61552252	52573672	51706332	107199432	106440648	109982488	114635600	129376392	128204544	-2.0383	8.16381	3.848e-06	5.41476
GLGK[170.1055]GGAK[170.1055]R	59.41	H4_HUMAN	Histone H4 OS=Homo sapiens GN=HIST1H4A PE=1 SV=2	HIST1H4A	343	1853045120	2030119424	2298444032	2333039360	1942531584	1951919488	3428280064	4068718080	3464131072	3666446592	4306204672	4514240000	-1.88958	10.6655	4.321e-05	4.36442
KPAEK[170.1055]PLPKPR	29.86	HDGR2_HUMAN	Hepatoma-derived growth factor-related protein 2 OS=Homo sapiens GN=HDGFRP2 PE=1 SV=1	HDGFRP2		9868717	8605896	7.52518e+06	7.40396e+06	6362407	7.17534e+06	22862648	17981816	27274614	36549004	19637012	18017464	-3.03191	23.0893	0.0004249	3.37171
ATYIGPSTVFGSSGK[170.1055]LANVEQWR	98.54	HIRA_HUMAN	Protein HIRA OS=Homo sapiens GN=HIRA PE=1 SV=2	HIRA	99	14295187	10584595	12626595	16500840	10656196	9024670	31958912	32076786	42291108	35878728	39331968	38875028	-2.99116	16.9308	0.0001356	3.86774
K[170.1055]NINC[160.0307]SIEESFQR	91.73	HMGCL_HUMAN	Hydroxymethylglutaryl-CoA lyase, mitochondrial OS=Homo sapiens GN=HMGCL PE=1 SV=2	HMGCL	188	8.26933e+06	7.42514e+06	7.38176e+06	7.53101e+06	4715856	5828542	16701052	18296168	13243624	15532781	12050111	15062774	-2.20858	17.0942	0.0003659	3.43664
ADILEDK[170.1055]DGK	31.46	HNRPM_HUMAN	Heterogeneous nuclear ribonucleoprotein M OS=Homo sapiens GN=HNRNPM PE=1 SV=3	HNRNPM	123	11774254	12877403	10746240	11170514	7658916	8821531	27237168	27736134	24897354	29233668	21986318	25517894	-2.48392	14.0794	0.0001699	3.76981
VQESTKGPDEAK[170.1055]IK	27.43	HNRPR_HUMAN	Heterogeneous nuclear ribonucleoprotein R OS=Homo sapiens GN=HNRNPR PE=1 SV=1	HNRNPR	72	7627523	9071061	5912091	5.62246e+06	5301738	4942307	16851122	13818101	15704420	23188776	14716365	10385369	-2.46027	25.9365	0.0009024	3.0446
LIGDAAK[170.1055]N[115.0269]QVALNPQNTVFDAK	95.18	HSP71_HUMAN	Heat shock 70 kDa protein 1 OS=Homo sapiens GN=HSPA1A PE=1 SV=5	HSPA1A	261	4.45715e+06	4429597	6782998	6.07343e+06	5254510	5.95149e+06	1.26314e+06	1.25172e+06	2.32715e+06	1.65577e+06	918080	2491337	3.32578	27.8118	0.001	3
GK[170.1055]WFC[160.0307]PR	28.55	ING4_HUMAN	Inhibitor of growth protein 4 OS=Homo sapiens GN=ING4 PE=1 SV=1	ING4		20466466	24038466	20736768	18867064	20241274	24740200	56885164	50927580	51490988	50264836	74990560	63321896	-2.69487	13.7763	2.037e-05	4.69101
C[160.0307]SK[170.1055]LPSSTK[170.1055]SGWPR	47.04, 59.33, 60.56	JADE2_HUMAN	Protein Jade-2 OS=Homo sapiens GN=PHF15 PE=1 SV=2	PHF15	47, 61	306005088	334606208	281266912	312756512	290503200	282047488	560401600	549447936	643188352	640267968	630972608	523224512	-1.963	7.91888	5.832e-06	5.23418
IK[170.1055]SK[170.1055]IPNEHK	31.74	JADE3_HUMAN	Protein Jade-3 OS=Homo sapiens GN=PHF16 PE=1 SV=1	PHF16	62	45878804	66419896	38494440	39201444	42674372	89103952	248223584	224302912	129772832	332353952	206270480	236622688	-4.28111	33.1074	0.000209	3.67985
NTEDLQC[160.0307]YVK[170.1055]PTK	89.64	JADE3_HUMAN	Protein Jade-3 OS=Homo sapiens GN=PHF16 PE=1 SV=1	PHF16	90	17031888	17258824	15633755	14378346	12461955	14068899	31005372	22397310	30707240	31049594	25441198	30222248	-1.88061	12.5666	0.0001482	3.82915
SK[170.1055]IPNEHK	26.99	JADE3_HUMAN	Protein Jade-3 OS=Homo sapiens GN=PHF16 PE=1 SV=1	PHF16		1.15723e+06	1.80654e+06	959598	1.25119e+06	829053	1.021e+06	2.7282e+06	3.66976e+06	3.18648e+06	3946056	3303813	4.08245e+06	-2.97764	22.0367	0.0002984	3.5252
SELESGK[170.1055]FLPR	60.42	K0232_HUMAN	Uncharacterized protein KIAA0232 OS=Homo sapiens GN=KIAA0232 PE=1 SV=4	KIAA0232	64	15760088	15631813	17607226	18808146	13974949	16144257	35694128	47669744	37871992	34366460	39926296	41318292	-2.41862	11.197	5.664e-06	5.24688
FASFIDK[170.1055]VR	42.7	K2C8_HUMAN	Keratin, type II cytoskeletal 8 OS=Homo sapiens GN=KRT8 PE=1 SV=7	KRT8	383	7211983	8975097	6820405	8049242	4.52475e+06	4831649	19489568	19448716	17111896	16465986	15866288	23219724	-2.76153	20.3869	0.0005726	3.24215
TEK[170.1055]PERPSR	26.79	KIF23_HUMAN	Kinesin-like protein KIF23 OS=Homo sapiens GN=KIF23 PE=1 SV=3	KIF23		927040	1.20079e+06	1.02109e+06	1.38723e+06	1.1818e+06	598796	7894919	7.43125e+06	9465121	10101337	6.09912e+06	6857194	-7.57492	22.6141	1.258e-05	4.90032
K[170.1055]SADTLWGIQK	56.42	LDHA_HUMAN	L-lactate dehydrogenase A chain OS=Homo sapiens GN=LDHA PE=1 SV=2	LDHA	501	15993586	17006094	20602590	20568802	12357274	10604392	47309156	51520944	47927172	45964104	44249884	46155616	-2.91485	15.3706	0.001	3
LIFAK[170.1055]PINSK	31.62	LIN54_HUMAN	Protein lin-54 homolog OS=Homo sapiens GN=LIN54 PE=1 SV=3	LIN54		3270999	4485895	4193249	5297959	2.3269e+06	3.80358e+06	31475358	39435056	25886108	25235178	24472886	26263342	-7.39001	23.1894	1.18e-05	4.92812
NEK[170.1055]LFYR	25.91	MAOM_HUMAN	NAD-dependent malic enzyme, mitochondrial OS=Homo sapiens GN=ME2 PE=1 SV=1	ME2		2.26369e+06	2.14232e+06	2.75048e+06	2.29814e+06	1.53162e+06	2.1832e+06	5.86502e+06	7647948	6.14847e+06	6683084	5.54934e+06	6609808	-2.92371	14.7027	5.169e-05	4.28659
QPLVAK[170.1055]LAAYAQYQATLQNQAK	20.92	MBTD1_HUMAN	MBT domain-containing protein 1 OS=Homo sapiens GN=MBTD1 PE=1 SV=2	MBTD1		450971	708702	1.2787e+06	777370	602899	628854	4.03448e+06	2.7051e+06	4945692	4.10263e+06	2067971	1628015	-4.38087	39.3768	0.0008864	3.05237
TLVLSDK[170.1055]HSPQK[170.1055]K	41.56	MLL3_HUMAN	Histone-lysine N-methyltransferase MLL3 OS=Homo sapiens GN=MLL3 PE=1 SV=3	MLL3	49	29159064	28306038	23902096	23324124	29838924	25794120	58800728	46191656	74346592	75021928	54272268	59364832	-2.29533	14.4612	0.0002143	3.66898
IILK[170.1055]ASR	21.83	MSH2_HUMAN	DNA mismatch repair protein Msh2 OS=Homo sapiens GN=MSH2 PE=1 SV=1	MSH2		2.64819e+06	2.23327e+06	3.23441e+06	2.73622e+06	2.00165e+06	2.26463e+06	9503141	11273315	9900556	11918731	7991421	7.54858e+06	-3.84537	17.7735	6.803e-06	5.1673
TPTGNAPSSESDIDISSPNVSHDESIAK[170.1055]DMSLK	77.67	MYST2_HUMAN	Histone acetyltransferase MYST2 OS=Homo sapiens GN=MYST2 PE=1 SV=1	MYST2	78	3.00828e+06	4.26653e+06	3.01673e+06	3.56766e+06	2.25038e+06	1651959	11561907	9571546	15457575	14029342	6577725	7.58823e+06	-3.64757	32.0095	0.0005889	3.22996
FYK[170.1055]DVLEVGELAK	29.5	NAA50_HUMAN	N-alpha-acetyltransferase 50, NatE catalytic subunit OS=Homo sapiens GN=NAA50 PE=1 SV=1	NAA50		35728344	31863294	29551764	32081600	23900386	18613842	76763200	67473376	82502848	76606976	103839768	79351160	-2.833	18.4809	0.0002056	3.68698
VENTLNIHEDLDK[170.1055]VK	50.38	NCOA7_HUMAN	Nuclear receptor coactivator 7 OS=Homo sapiens GN=NCOA7 PE=1 SV=2	NCOA7	52	13459409	12879693	13173244	12146380	11996945	10744490	1.72913e+06	1.59259e+06	2725487	3188108	1.0901e+06	1.07873e+06	6.52396	26.9164	0.0008517	3.06971
GAPVIVPELGK[170.1055]PR	39.15	NCOR2_HUMAN	Nuclear receptor corepressor 2 OS=Homo sapiens GN=NCOR2 PE=1 SV=2	NCOR2	39	15162470	14999686	15406422	17572224	13042659	10411854	7.91878e+06	9362810	7.60134e+06	7.71782e+06	5.77455e+06	5.18681e+06	1.98786	18.9803	0.001	3
STVNEK[170.1055]PK	21.44	NIPBL_HUMAN	Nipped-B-like protein OS=Homo sapiens GN=NIPBL PE=1 SV=2	NIPBL		1.43674e+06	1171537	1.18246e+06	1.29021e+06	1.01636e+06	677490	5.07751e+06	4.07882e+06	3.65938e+06	5177630	4.99857e+06	5.02776e+06	-4.13587	18.4028	7.8e-05	4.10791
QPVGGGQK[170.1055]LLTR	49.86	NOLC1_HUMAN	Nucleolar phosphoprotein p130 OS=Homo sapiens GN=NOLC1 PE=1 SV=2	NOLC1	77	5.63124e+06	6203098	6338208	5.98531e+06	5.67789e+06	5963407	13782781	10094487	15306717	17186550	14989819	12724039	-2.34878	11.0467	0.0005725	3.24222
GIVEFSGK[170.1055]PAAR	34.14	NONO_HUMAN	Non-POU domain-containing octamer-binding protein OS=Homo sapiens GN=NONO PE=1 SV=4	NONO	78	10181500	6778030	9314141	9181150	9023180	9229693	14602790	14091366	16334518	15175282	18734912	17420546	-1.79415	11.916	0.000209	3.67985
GQESFK[170.1055]K	21.78	NPM_HUMAN	Nucleophosmin OS=Homo sapiens GN=NPM1 PE=1 SV=2	NPM1	127	42723348	50247760	48332260	49541392	38791604	38511156	82874184	97106160	83564384	95386080	92889176	99749232	-2.05696	9.8824	3.125e-05	4.50515
SKGQESFK[170.1055]K	46.58	NPM_HUMAN	Nucleophosmin OS=Homo sapiens GN=NPM1 PE=1 SV=2	NPM1	135	69838544	78455224	66791516	65270536	57705372	60408524	134383024	139472528	162833808	185341216	143278704	148302592	-2.2928	11.7386	9.314e-06	5.03086
VEAK[170.1055]FINYVK	32.58, 63.64	NPM_HUMAN	Nucleophosmin OS=Homo sapiens GN=NPM1 PE=1 SV=2	NPM1	127, 164	10050000000	11080000000	10080000000	10960000000	8548240896	9110873088	17290000000	19950000000	17710000000	18690000000	20550000000	21800000000	-1.93869	9.51439	1.453e-05	4.83773
LKDPANFQYPAESVLAYK[170.1055]EGHLSPDIVAEQK	52.93, 64.25	NQO1_HUMAN	NAD(P)H dehydrogenase [quinone] 1 OS=Homo sapiens GN=NQO1 PE=1 SV=1	NQO1	159, 254	23692664	21021270	44545672	50199300	47925000	41554512	6261617	2.07553e+06	5212371	7.79076e+06	3.06728e+06	1748575	8.75276	44.5414	0.0004917	3.3083
KFPTAIFESK[170.1055]GFR	22.14	NSD3_HUMAN	Histone-lysine N-methyltransferase NSD3 OS=Homo sapiens GN=WHSC1L1 PE=1 SV=1	WHSC1L1		1.00025e+06	1.49757e+06	2.16662e+06	1.67095e+06	2.45143e+06	1856511	14624403	10554676	18508202	17342084	21213320	18090730	-9.42688	25.4345	7.204e-06	5.14243
GGK[170.1055]NSTWSGESK	54.58	NUCL_HUMAN	Nucleolin OS=Homo sapiens GN=NCL PE=1 SV=3	NCL	278	2.08003e+06	2.48616e+06	1.99776e+06	2.1514e+06	1.60672e+06	1820993	5.02918e+06	5680430	7.39423e+06	8499590	6.19322e+06	6639137	-3.2476	16.8528	1.708e-05	4.76751
HSAQTEEPVQAK[170.1055]VFSR	66.94	PCM1_HUMAN	Pericentriolar material 1 protein OS=Homo sapiens GN=PCM1 PE=1 SV=3	PCM1	78	2.37983e+06	1.36524e+06	1.90644e+06	806234	2.05988e+06	529993	14031986	9482444	19930192	17755588	13152338	10891026	-9.42166	38.3937	0.0004917	3.3083
ALATPPK[170.1055]LHTC[160.0307]EK	21.56	PDLI2_HUMAN	PDZ and LIM domain protein 2 OS=Homo sapiens GN=PDLIM2 PE=1 SV=1	PDLIM2		85333656	100193720	89248520	91680672	77717960	76433960	157561632	136822016	189721216	192591712	164275424	199882944	-1.9993	12.232	0.0001254	3.9017
LEYDFPEK[170.1055]FFPK	62.62	PDPK1_HUMAN	3-phosphoinositide-dependent protein kinase 1 OS=Homo sapiens GN=PDPK1 PE=1 SV=1	PDPK1	63	6960724	6.43473e+06	9151437	9194038	6415054	8622133	18313162	16390975	17276444	15687915	14837970	16165006	-2.10935	12.2751	0.0003421	3.46585
NYVNGK[170.1055]TFLEK	46.92	PSA2_HUMAN	Proteasome subunit alpha type-2 OS=Homo sapiens GN=PSMA2 PE=1 SV=2	PSMA2	100	10725340	12392952	6551083	10483113	6685263	6.14155e+06	15256758	20710732	23477364	23010848	24917610	25458594	-2.50724	23.6954	0.001	3
ADINTK[170.1055]WAATR	81.7	RL14_HUMAN	60S ribosomal protein L14 OS=Homo sapiens GN=RPL14 PE=1 SV=4	RPL14	211	15776128	18060450	19870720	18424656	12527364	12667506	33175416	34891264	35967324	30128190	26935644	31950390	-1.9835	14.6816	0.0007499	3.125
QK[170.1055]YNVR	21.88	RL26L_HUMAN	60S ribosomal protein L26-like 1 OS=Homo sapiens GN=RPL26L1 PE=1 SV=1	RPL26L1		3137020	3148081	3.20361e+06	2681434	2729855	2.22007e+06	5.6394e+06	6359068	5.47493e+06	5.14477e+06	4.55035e+06	4.81803e+06	-1.86837	12.7717	0.0001699	3.76981
SSGPYGGGGQYFAK[170.1055]PR	24.38, 92.72	ROA1_HUMAN	Heterogeneous nuclear ribonucleoprotein A1 OS=Homo sapiens GN=HNRNPA1 PE=1 SV=4	HNRNPA1	224, 466	144913408	140600048	149181360	147993456	138797376	139874224	313824576	347878816	329299392	290417280	341979360	346246528	-2.28667	4.97453	3.848e-06	5.41476
AIENLIGK[170.1055]PTEK	47.53	RSF1_HUMAN	Remodeling and spacing factor 1 OS=Homo sapiens GN=RSF1 PE=1 SV=1	RSF1	102	36789180	33716980	35910668	38312440	33094530	34618640	18678294	21212524	19568468	21621864	19841766	20349394	1.75178	5.47355	1.055e-06	5.97675
LKQ[129.0426]K[170.1055]YQ[129.0426]K	29.92	S43A3_HUMAN	Solute carrier family 43 member 3 OS=Homo sapiens GN=SLC43A3 PE=1 SV=2	SLC43A3		2.68906e+06	2062647	1.91501e+06	1.49723e+06	1.32578e+06	1.49438e+06	5141240	5.81976e+06	4.87748e+06	6457807	3.97969e+06	3.48981e+06	-2.7099	24.9756	0.0004249	3.37171
ADSLLAVVK[170.1055]R	55.8	SAFB1_HUMAN	Scaffold attachment factor B1 OS=Homo sapiens GN=SAFB PE=1 SV=4	SAFB	56	20534484	24156596	21749750	22748882	15389395	9026267	67681904	71352928	56529196	57340800	70852464	84165792	-3.5907	22.6229	0.001	3
GSGSGFK[170.1055]PFK	54.18	SLTM_HUMAN	SAFB-like transcription modulator OS=Homo sapiens GN=SLTM PE=1 SV=2	SLTM	59	50449540	67033688	62026064	63530828	57884788	55639064	105054568	135621360	118183600	115635464	101185784	116775904	-1.94203	10.2575	1.93e-05	4.71444
K[170.1055]DQYFLDK	51.95	SMC3_HUMAN	Structural maintenance of chromosomes protein 3 OS=Homo sapiens GN=SMC3 PE=1 SV=2	SMC3	171	11872840	12791179	11329312	11034326	9863014	9724727	35667592	40424440	34030208	41330492	32958084	39794436	-3.36567	10.1066	7.366e-07	6.13277
K[170.1055]DQYFLDKK	28.54	SMC3_HUMAN	Structural maintenance of chromosomes protein 3 OS=Homo sapiens GN=SMC3 PE=1 SV=2	SMC3	101	91804056	100393008	88731128	56935996	88319640	78784488	216749040	212182000	252133552	240896944	239019072	240629024	-2.77564	12.2729	0.0002325	3.63358
KGPELPLVPVK[170.1055]R	25.09	SNR40_HUMAN	U5 small nuclear ribonucleoprotein 40 kDa protein OS=Homo sapiens GN=SNRNP40 PE=1 SV=1	SNRNP40		4760540	5733383	7425252	7490405	5801279	7.36409e+06	10303219	10443440	12414753	12759399	14416322	10170450	-1.82781	16.3089	0.0009925	3.00327
LTDLDK[170.1055]AQLLEIAK	104.76, 41.36	SON_HUMAN	SON protein OS=Homo sapiens GN=SON PE=1 SV=3	SON	175, 94	85979808	89490072	99366568	90294624	63875508	78186672	23644730	22002524	24954068	26397294	18591382	19980718	3.74117	13.819	3.096e-06	5.5092
RLTDLDK[170.1055]AQLLEIAK	49.75, 82.87	SON_HUMAN	SON protein OS=Homo sapiens GN=SON PE=1 SV=3	SON	175, 97	69409624	73408968	79676912	87042904	80785688	70051776	12436689	10381626	11098048	10919016	4957385	6755424	8.1413	19.9161	0.0002005	3.69789
ASHGYGGK[170.1055]FGVEQDR	100.44, 43.46	SRC8_HUMAN	Src substrate cortactin OS=Homo sapiens GN=CTTN PE=1 SV=2	CTTN	104, 279	30255678	34477976	23475606	15579979	20177004	23029322	78796184	61194692	129556128	123443064	97350224	86466352	-3.92397	27.686	0.0001448	3.83923
GFGGK[170.1055]FGVQTDR	73.84	SRC8_HUMAN	Src substrate cortactin OS=Homo sapiens GN=CTTN PE=1 SV=2	CTTN	96	20873588	24398932	19763370	19495440	17381478	19563340	58108404	64959680	65597204	74078696	64912412	64688568	-3.22981	9.64122	1.055e-06	5.97675
GFGGK[170.1055]YGVQK	20.09	SRC8_HUMAN	Src substrate cortactin OS=Homo sapiens GN=CTTN PE=1 SV=2	CTTN		1.6741e+06	1.2718e+06	2333560	1.08903e+06	707430	585270	15873957	16528080	14539603	15815447	13576087	15592106	-11.9988	28.9471	0.0005551	3.25563
GGQNSTAASTK[170.1055]YDVFR	122.95, 56.61	SYNRG_HUMAN	Synergin gamma OS=Homo sapiens GN=SYNRG PE=1 SV=2	SYNRG	123, 57	80977240	90699128	85748248	96512480	79538512	72398896	141972480	180052464	165142384	153147040	128656808	134048520	-1.78507	11.5865	0.0001453	3.83773
LQIEESSK[170.1055]PVR	35.16	T2FB_HUMAN	General transcription factor IIF subunit 2 OS=Homo sapiens GN=GTF2F2 PE=1 SV=2	GTF2F2	35	224191	808025	609410	313877	654860	549313	4.01476e+06	2.41275e+06	3696390	4.17368e+06	3.0967e+06	3.3835e+06	-6.57592	30.1638	0.0005767	3.23905
KAEEDAALQAK[170.1055]K	56.87	TCOF_HUMAN	Treacle protein OS=Homo sapiens GN=TCOF1 PE=1 SV=2	TCOF1	66	1289838	1.40411e+06	1.2033e+06	1.01e+06	540526	1.05316e+06	5498921	5743044	5380905	5795097	3606913	3.69086e+06	-4.57099	24.325	0.0001583	3.80052
QVAPEK[170.1055]PVKK	32.8, 42.2	TCP4_HUMAN	Activated RNA polymerase II transcriptional coactivator p15 OS=Homo sapiens GN=SUB1 PE=1 SV=3	SUB1	46, 70	79468296	81380584	68151200	64376020	59785892	59143532	120629832	138612688	144823440	147479616	97833696	100502232	-1.81875	15.8677	0.000997	3.0013
SLHDALC[160.0307]VVK[170.1055]R	24.97, 49.14	TCPA_HUMAN	T-complex protein 1 subunit alpha OS=Homo sapiens GN=CCT1 PE=1 SV=1	CCT1	214	74317760	70469480	89933032	92203576	60070868	61426448	123332560	127815120	167152704	177282688	158614128	177797872	-2.07839	16.9819	0.0003144	3.50252
MIK[170.1055]PFFHSLSEK	24.2	THIO_HUMAN	Thioredoxin OS=Homo sapiens GN=TXN PE=1 SV=3	TXN	41	54936788	54114992	60779488	57174932	55348148	53968060	97597344	98625880	129739664	122497992	121606032	113370640	-2.03209	8.14215	0.0001254	3.9017
VK[170.1055]QIESK	41.87	THIO_HUMAN	Thioredoxin OS=Homo sapiens GN=TXN PE=1 SV=3	TXN	42	11253436	11586226	9703180	9337526	11290182	12025025	22111480	20589406	25173892	25919508	33065456	34741832	-2.47872	15.6931	0.000317	3.49894
KLEEEEDGK[170.1055]LK	35.8	TOP1_HUMAN	DNA topoisomerase 1 OS=Homo sapiens GN=TOP1 PE=1 SV=2	TOP1	76	1.10753e+06	792687	847886	805063	522892	1097261	5753231	3800531	3.065e+06	6827368	2607628	5.86399e+06	-5.39648	31.1859	0.0002139	3.66979
QTTLAFK[170.1055]PIKK	26.98, 64.51	TOP2A_HUMAN	DNA topoisomerase 2-alpha OS=Homo sapiens GN=TOP2A PE=1 SV=3	TOP2A	203, 76	43346308	42438688	47956216	50683092	42060164	40780956	118242584	126168608	140416304	133411776	89788936	87654536	-2.60297	14.0018	0.0002665	3.5743
NQK[170.1055]LTATTQK	50.22	TPR_HUMAN	Nucleoprotein TPR OS=Homo sapiens GN=TPR PE=1 SV=3	TPR	66	55316780	61587244	48489392	47857048	46850508	47470520	100702216	117310256	103839912	112474456	99957552	102809248	-2.07137	9.11315	1.998e-05	4.6994
ALPLPHFDTINLPEK[170.1055]K	23.29	TPX2_HUMAN	Targeting protein for Xklp2 OS=Homo sapiens GN=TPX2 PE=1 SV=2	TPX2	43	2891075	2084006	1696030	2.16217e+06	1784033	1.49494e+06	12894654	12366034	13516568	12339539	9552344	10190994	-5.85028	18.8979	8.117e-06	5.0906
ILEDVVGVPEKK[170.1055]	26.14	TPX2_HUMAN	Targeting protein for Xklp2 OS=Homo sapiens GN=TPX2 PE=1 SV=2	TPX2	47	403295	895542	1.49018e+06	567725	474863	570945	9008630	5849767	6969162	7215708	7387804	7.23897e+06	-9.91927	34.7112	0.0003338	3.47651
KANLQQAIVTPLK[170.1055]PVDNTYYK	20.9	TPX2_HUMAN	Targeting protein for Xklp2 OS=Homo sapiens GN=TPX2 PE=1 SV=2	TPX2		3.67335e+06	4.64325e+06	3.75278e+06	4549617	2572743	2488933	16073533	16491584	26526248	23355800	19002136	19144724	-5.56228	22.994	1.655e-05	4.7812
TDSEK[170.1055]PFR	33.78	TR150_HUMAN	Thyroid hormone receptor-associated protein 3 OS=Homo sapiens GN=THRAP3 PE=1 SV=2	THRAP3	82	8439944	12416829	9840015	6757023	8517636	9235385	20216374	21880020	19631332	22555716	12793649	18082646	-2.08597	19.4144	0.0008479	3.07166
IC[160.0307]LDILKDK[170.1055]	47.74	UBE2N_HUMAN	Ubiquitin-conjugating enzyme E2 N OS=Homo sapiens GN=UBE2N PE=1 SV=1	UBE2N	48	12802826	12023236	12246080	12430686	12043676	10010742	24033882	22790664	21570674	20089784	25966628	29533512	-2.01217	11.1589	8.936e-05	4.04886
TIDGSK[170.1055]TC[160.0307]TIEDVSR	124.33	UHRF2_HUMAN	E3 ubiquitin-protein ligase UHRF2 OS=Homo sapiens GN=UHRF2 PE=1 SV=1	UHRF2	124	881090	911790	452346	603784	697533	272604	7.65029e+06	2.81579e+06	6.76402e+06	8028132	8538079	7966664	-10.9352	34.638	6.547e-05	4.18396
GK[170.1055]GK[170.1055]GQK[170.1055]R	38.85	VEGFA_HUMAN	Vascular endothelial growth factor A OS=Homo sapiens GN=VEGFA PE=1 SV=2	VEGFA	39	85090536	93173896	87928032	87738664	81608248	83250120	151611376	169818864	171677536	182472352	231919824	235546592	-2.2033	11.5483	0.0006603	3.18026
ILVTPK[170.1055]GR	20.14	WDFY4_HUMAN	Protein WDFY4 OS=Homo sapiens GN=WDFY4 PE=1 SV=3	WDFY4		34340084	29311800	28227720	34898520	50339376	53262212	83378584	81252816	98449832	103568032	184995184	172220208	-3.14205	33.0193	0.001	3
AQGAVTGK[170.1055]PR	47.31	XRCC1_HUMAN	DNA repair protein XRCC1 OS=Homo sapiens GN=XRCC1 PE=1 SV=1	XRCC1	47	1.27411e+06	1.85679e+06	1.90083e+06	1.65727e+06	1.27035e+06	1.04605e+06	4100520	6098754	5013143	5396995	5484478	4.6206e+06	-3.41067	18.6165	9.673e-05	4.01444
INFVGGNK[170.1055]LQSTGNK	82.74	ZFR_HUMAN	Zinc finger RNA-binding protein OS=Homo sapiens GN=ZFR PE=1 SV=2	ZFR	82	318085	543956	458530	798734	181503	182680	5.47494e+06	9551229	7.15098e+06	7379737	10142522	8896524	-19.5676	39.5436	0.0002056	3.68698
THTGEK[170.1055]PYR	33.6	ZN432_HUMAN	Zinc finger protein 432 OS=Homo sapiens GN=ZNF432 PE=1 SV=1	ZNF432	38	3400254	3.80672e+06	3.03446e+06	3054586	2.3874e+06	2.67125e+06	5959802	8239662	7025032	7.82195e+06	4.88836e+06	4.75862e+06	-2.1081	19.7386	0.001	3
AGGTEIGK[170.1055]TLAEK	74.58	ZRAB2_HUMAN	Zinc finger Ran-binding domain-containing protein 2 OS=Homo sapiens GN=ZRANB2 PE=1 SV=2	ZRANB2	75	6366449	5880304	8308351	7909150	6.85179e+06	6.96285e+06	20223550	21433298	17376852	18156768	13434442	15451565	-2.50897	14.8832	5.243e-05	4.28042
